# Supplementary material for: (3R,3aR,6R,6aR)-Hexa­hydro­furo[3,2-b]furan-3,6-diyl dibenzoate
Source: Acta Crystallogr Sect E Struct Rep Online. 2013 Aug 7;69(Pt 9):o1396–7. doi: 10.1107/S1600536813021612 (PMC3884481; doi:10.1107/S1600536813021612)
Supplement: Supplementary file 1 [file e-69-o1396-sup1.cif]

##############################################################################
#                                                                            #
# This CIF contains the data in a paper accepted for publication in          #
# Acta Crystallographica Section E. It conforms to the requirements of       #
# Notes for Authors for Acta Crystallographica Section E, and has been       #
# peer reviewed under the auspices of the IUCr Commission on Journals.       #
#                                                                            #
# Full details of the Crystallographic Information File format               #
# are given in the paper "The Crystallographic Information File (CIF):       #
# a New Standard Archive File for Crystallography" by S. R. Hall, F. H.      #
# Allen and I. D. Brown [Acta Cryst. (1991), A47, 655-685].                  #
#                                                                            #
# The current version of the core CIF dictionary is obtainable from          #
# ftp://ftp.iucr.org/pub/cif_core.dic.                                       #
#                                                                            #
# Software is freely available for graphical display of the structure(s)     #
# in this CIF. For information consult the CIF software page                 #
# http://www.iucr.org/resources/cif/software.                                #
#                                                                            #
# This file may be used for bona fide research purposes within the           #
# scientific community so long as proper attribution is given to the journal # 
# article from which it was obtained.                                        #
#                                                                            #
##############################################################################
data_global
_audit_creation_method     SHELXL-97
_journal_date_recd_electronic     2013-07-24
_journal_date_accepted     2013-08-02
_journal_name_full     'Acta Crystallographica, Section E'
_journal_year     2013
_journal_volume     69
_journal_issue      9
_journal_page_first     o1396
_journal_page_last     o1397
_journal_paper_category     QO
_journal_paper_doi     10.1107/S1600536813021612
_journal_coeditor_code     YK2098
loop_
    _publ_contact_author_name
    _publ_contact_author_address
    _publ_contact_author_email
    'Angela Tuzi'
;
Dipartimento di Scienze Chimiche, Universit\`a di
Napoli 'Federico II', Complesso di Monte S. Angelo, Via
Cinthia, 80126 Napoli, Italy.
;
 'angela.tuzi@unina.it'
    'Vincenzo Piccialli'
;
Dipartimento di Scienze Chimiche, Universit\`a di
Napoli 'Federico II', Complesso di Monte S. Angelo, Via
Cinthia, 80126 Napoli, Italy.
;
 'vinpicci@unina.it'
_publ_section_title
;\
(3<i>R</i>,3a<i>R</i>,6<i>R</i>,6a<i>R</i>)-Hexahydrofuro[3,2-<i>b</i>]furan-3,\
6-diyl dibenzoate
;
loop_
    _publ_author_name
    _publ_author_address
    'Vincenzo Piccialli'
;
Dipartimento di Scienze Chimiche,
Universit\`a degli Studi di Napoli 'Federico II',
Complesso di Monte S. Angelo,
Via Cinthia, 80126 Napoli, Italy
;
    'Sabrina Zaccaria'
;
Dipartimento di Scienze Chimiche,
Universit\`a degli Studi di Napoli 'Federico II',
Complesso di Monte S. Angelo,
Via Cinthia, 80126 Napoli, Italy
;
    'Nicola Borbone'
;
Dipartimento di Farmacia,
Universit\`a degli Studi di Napoli 'Federico II',
Via D. Montesano 49, 80131 Napoli, Italy
;
    'Roberto Centore'
;
Dipartimento di Scienze Chimiche,
Universit\`a degli Studi di Napoli 'Federico II',
Complesso di Monte S. Angelo,
Via Cinthia, 80126 Napoli, Italy
;
    'Angela Tuzi'
;
Dipartimento di Scienze Chimiche,
Universit\`a degli Studi di Napoli 'Federico II',
Complesso di Monte S. Angelo,
Via Cinthia, 80126 Napoli, Italy
;
data_I
_audit_creation_method     SHELXL-97
_chemical_name_systematic
;\
(3<i>R</i>,3a<i>R</i>,6<i>R</i>,6a<i>R</i>)-Hexahydrofuro[3,2-<i>b</i>]furan-\
3,6-diyl dibenzoate
;
_chemical_formula_moiety     'C20 H18 O6'
_chemical_formula_sum     'C20 H18 O6'
_chemical_formula_iupac     'C20 H18 O6'
_chemical_formula_weight     354.34
_symmetry_cell_setting     monoclinic
_symmetry_space_group_name_H-M     'P 21'
_symmetry_space_group_name_Hall     'P 2yb'
loop_
    _symmetry_equiv_pos_as_xyz
    'x, y, z'
    '-x, y+1/2, -z'
_cell_length_a     10.0914(15)
_cell_length_b     8.2388(11)
_cell_length_c     10.7592(10)
_cell_angle_alpha     90.00
_cell_angle_beta     108.913(10)
_cell_angle_gamma     90.00
_cell_volume     846.24(19)
_cell_formula_units_Z     2
_cell_measurement_reflns_used     446
_cell_measurement_theta_min     3.792
_cell_measurement_theta_max     23.489
_cell_measurement_temperature     173(2)
_exptl_crystal_description     block
_exptl_crystal_colour     white
_exptl_crystal_size_max     0.50
_exptl_crystal_size_mid     0.20
_exptl_crystal_size_min     0.10
_exptl_crystal_density_diffrn     1.391
_exptl_crystal_density_meas     ?
_exptl_crystal_density_method     'not measured'
_exptl_crystal_F_000     372
_exptl_absorpt_coefficient_mu     0.103
_exptl_absorpt_correction_type     multi-scan
_exptl_absorpt_process_details     '(<i>SADABS</i>; Bruker, 2001)'
_exptl_absorpt_correction_T_min     0.9503
_exptl_absorpt_correction_T_max     0.9898
_exptl_special_details     ?
_diffrn_ambient_temperature     173(2)
_diffrn_radiation_type     MoK\a
_diffrn_radiation_wavelength     0.71073
_diffrn_radiation_source     'normal-focus sealed tube'
_diffrn_radiation_monochromator     graphite
_diffrn_measurement_device_type     'Bruker--Nonius KappaCCD'
_diffrn_measurement_device     'four-circle diffractometer'
_diffrn_measurement_method
;
CCD rotation images, thick slices
;
_diffrn_detector_area_resol_mean     9
_diffrn_reflns_number     7903
_diffrn_reflns_av_R_equivalents     0.0327
_diffrn_reflns_av_sigmaI/netI     0.0299
_diffrn_reflns_theta_min     3.18
_diffrn_reflns_theta_max     27.50
_diffrn_reflns_theta_full     27.50
_diffrn_measured_fraction_theta_max     0.994
_diffrn_measured_fraction_theta_full     0.994
_diffrn_reflns_limit_h_min     -12
_diffrn_reflns_limit_h_max     13
_diffrn_reflns_limit_k_min     -10
_diffrn_reflns_limit_k_max     9
_diffrn_reflns_limit_l_min     -13
_diffrn_reflns_limit_l_max     13
_refine_special_details
;
Refinement of <i>F</i>^2^ against ALL reflections. The weighted <i>R</i>-factor
<i>wR</i> and goodness of fit <i>S</i> are based on <i>F</i>^2^, conventional
<i>R</i>-factors <i>R</i> are based on <i>F</i>, with <i>F</i> set to zero for
negative <i>F</i>^2^. The threshold expression of <i>F</i>^2^ >
\s(<i>F</i>^2^) is used only for calculating <i>R</i>-factors(gt) <i>etc</i>.
and is not relevant to the choice of reflections for refinement.
<i>R</i>-factors based on <i>F</i>^2^ are statistically about twice as large
as those based on <i>F</i>, and <i>R</i>- factors based on ALL data will be
even larger.
;
_reflns_number_total     2059
_reflns_number_gt     1757
_reflns_threshold_expression     I>2sigma(I)
_refine_ls_structure_factor_coef     Fsqd
_refine_ls_matrix_type     full
_refine_ls_R_factor_all     0.0472
_refine_ls_R_factor_gt     0.0346
_refine_ls_wR_factor_gt     0.0677
_refine_ls_wR_factor_ref     0.0726
_refine_ls_goodness_of_fit_ref     1.110
_refine_ls_restrained_S_all     1.108
_refine_ls_number_reflns     2059
_refine_ls_number_parameters     263
_refine_ls_number_restraints     12
_refine_ls_hydrogen_treatment     constr
_refine_ls_weighting_scheme     calc
_refine_ls_weighting_details
         'calc w=1/[\s^2^(Fo^2^)+(0.0287P)^2^+0.1292P] where P=(Fo^2^+2Fc^2^)/3'
_atom_sites_solution_hydrogens     geom
_atom_sites_solution_primary     direct
_atom_sites_solution_secondary     difmap
_refine_ls_shift/su_max     0.001
_refine_ls_shift/su_mean     0.000
_refine_diff_density_max     0.144
_refine_diff_density_min     -0.195
_refine_ls_extinction_method     none
loop_
    _atom_type_symbol
    _atom_type_description
    _atom_type_scat_dispersion_real
    _atom_type_scat_dispersion_imag
    _atom_type_scat_source
    'C' 'C' 0.0033 0.0016
                         'International Tables Vol C Tables 4.2.6.8 and 6.1.1.4'
    'H' 'H' 0.0000 0.0000
                         'International Tables Vol C Tables 4.2.6.8 and 6.1.1.4'
    'O' 'O' 0.0106 0.0060
                         'International Tables Vol C Tables 4.2.6.8 and 6.1.1.4'
_computing_data_collection     '<i>COLLECT</i> (Nonius, 1999)'
_computing_cell_refinement
;
<i>DIRAX</i>/<i>LSQ</i> (Duisenberg <i>et al.</i>, 2000)
;
_computing_data_reduction
;
<i>EvalCCD</i> (Duisenberg <i>et al.</i>, 2003)
;
_computing_structure_solution     '<i>SIR97</i> (Altomare <i>et al.</i>, 1999)'
_computing_structure_refinement     '<i>SHELXL97</i> (Sheldrick, 2008)'
_computing_molecular_graphics     '<i>ORTEP-3 for Windows</i> (Farrugia, 2012)'
_computing_publication_material     '<i>WinGX</i> (Farrugia, 2012)'
loop_
    _atom_site_type_symbol
    _atom_site_label
    _atom_site_fract_x
    _atom_site_fract_y
    _atom_site_fract_z
    _atom_site_U_iso_or_equiv
    _atom_site_adp_type
    _atom_site_calc_flag
    _atom_site_refinement_flags
    _atom_site_occupancy
    _atom_site_symmetry_multiplicity
    _atom_site_disorder_assembly
    _atom_site_disorder_group
    O O1 0.64835(16) 0.0655(2) 0.86046(14) 0.0337(4) Uani d . 1 1 D .
    O O3 0.77544(15) 0.3383(2) 0.73544(16) 0.0351(4) Uani d . 1 1 D .
    O O4 0.68459(17) 0.4767(2) 0.54748(17) 0.0449(5) Uani d . 1 1 D .
    O O5 0.69994(15) -0.22410(18) 0.78559(13) 0.0282(3) Uani d . 1 1 . .
    O O6 0.51687(15) -0.2810(2) 0.85248(15) 0.0385(4) Uani d . 1 1 . .
    C C1 0.6475(3) 0.2374(3) 0.8702(2) 0.0381(6) Uani d . 1 1 D .
    H H1A 0.7348 0.2762 0.9366 0.046 Uiso calc R 1 1 . .
    H H1B 0.5668 0.2741 0.8961 0.046 Uiso calc R 1 1 . .
    C C2 0.6365(2) 0.3022(3) 0.7353(2) 0.0322(5) Uani d D 1 1 . .
    H H2 0.5777 0.4027 0.7162 0.039 Uiso calc R 1 1 A 1
    C C4 0.5552(2) 0.0247(3) 0.73299(19) 0.0252(4) Uani d . 1 1 . .
    H H4 0.4576 0.0078 0.7343 0.030 Uiso calc R 1 1 B 1
    C C5 0.6094(2) -0.1245(3) 0.68230(19) 0.0267(5) Uani d D 1 1 D .
    H H5 0.5316 -0.1890 0.6207 0.032 Uiso calc R 1 1 C 1
    C C7 0.7845(2) 0.4329(3) 0.6365(2) 0.0305(5) Uani d . 1 1 . .
    C C8 0.9319(2) 0.4765(3) 0.6514(2) 0.0278(4) Uani d . 1 1 D .
    C C9 0.9560(2) 0.5661(3) 0.5518(2) 0.0339(5) Uani d . 1 1 . .
    H H9 0.8800 0.5972 0.4769 0.041 Uiso calc R 1 1 D .
    C C10 1.0912(3) 0.6098(3) 0.5623(2) 0.0422(6) Uani d . 1 1 D .
    H H10 1.1082 0.6704 0.4938 0.051 Uiso calc R 1 1 . .
    C C11 1.2014(3) 0.5664(3) 0.6708(3) 0.0436(6) Uani d . 1 1 . .
    H H11 1.2941 0.5973 0.6774 0.052 Uiso calc R 1 1 D .
    C C12 1.1774(2) 0.4781(4) 0.7702(3) 0.0459(6) Uani d . 1 1 D .
    H H12 1.2537 0.4490 0.8456 0.055 Uiso calc R 1 1 . .
    C C13 1.0429(2) 0.4318(3) 0.7606(2) 0.0362(6) Uani d . 1 1 . .
    H H13 1.0266 0.3696 0.8286 0.043 Uiso calc R 1 1 D .
    C C14 0.6400(2) -0.2914(3) 0.8676(2) 0.0277(5) Uani d . 1 1 . .
    C C15 0.7421(2) -0.3791(3) 0.97809(19) 0.0271(5) Uani d . 1 1 . .
    C C16 0.6933(2) -0.4500(3) 1.0721(2) 0.0301(5) Uani d . 1 1 . .
    H H16 0.5982 -0.4367 1.0668 0.036 Uiso calc R 1 1 . .
    C C17 0.7827(2) -0.5397(3) 1.1732(2) 0.0355(5) Uani d . 1 1 . .
    H H17 0.7489 -0.5880 1.2373 0.043 Uiso calc R 1 1 . .
    C C18 0.9210(3) -0.5593(3) 1.1812(2) 0.0391(6) Uani d . 1 1 . .
    H H18 0.9822 -0.6218 1.2503 0.047 Uiso calc R 1 1 . .
    C C19 0.9706(2) -0.4876(3) 1.0884(2) 0.0381(6) Uani d . 1 1 . .
    H H19 1.0660 -0.5003 1.0945 0.046 Uiso calc R 1 1 . .
    C C20 0.8815(2) -0.3974(3) 0.9868(2) 0.0302(5) Uani d . 1 1 . .
    H H20 0.9157 -0.3483 0.9234 0.036 Uiso calc R 1 1 . .
    C C3A 0.5619(7) 0.1641(7) 0.6404(6) 0.0262(11) Uani d PD 0.735(9) 1 D 1
    H H3A 0.4650 0.1986 0.5873 0.031 Uiso calc PR 0.735(9) 1 D 1
    C C6A 0.7006(7) -0.0439(7) 0.6118(7) 0.0287(14) Uani d PD 0.735(9) 1 D 1
    H H6A 0.7949 -0.0213 0.6745 0.034 Uiso calc PR 0.735(9) 1 D 1
    H H6B 0.7108 -0.1161 0.5419 0.034 Uiso calc PR 0.735(9) 1 D 1
    O O2A 0.6338(4) 0.1033(3) 0.5563(3) 0.0297(9) Uani d PD 0.735(9) 1 D 1
    C C3B 0.5953(15) 0.150(2) 0.650(2) 0.040(6) Uani d PDU 0.265(9) 1 D 2
    H H3B 0.5162 0.1724 0.5676 0.048 Uiso calc PR 0.265(9) 1 D 2
    C C6B 0.687(2) -0.0796(14) 0.587(2) 0.039(6) Uani d PD 0.265(9) 1 D 2
    H H6C 0.7746 -0.1422 0.6041 0.047 Uiso calc PR 0.265(9) 1 D 2
    H H6D 0.6276 -0.0933 0.4946 0.047 Uiso calc PR 0.265(9) 1 D 2
    O O2B 0.7130(10) 0.0860(10) 0.6220(9) 0.032(3) Uani d PD 0.265(9) 1 D 2
loop_
    _atom_site_aniso_label
    _atom_site_aniso_U_11
    _atom_site_aniso_U_22
    _atom_site_aniso_U_33
    _atom_site_aniso_U_12
    _atom_site_aniso_U_13
    _atom_site_aniso_U_23
    O1 0.0432(9) 0.0322(9) 0.0240(7) -0.0038(7) 0.0085(6) -0.0056(7)
    O3 0.0256(8) 0.0375(9) 0.0432(9) -0.0012(7) 0.0124(7) 0.0140(8)
    O4 0.0315(9) 0.0482(11) 0.0457(9) -0.0019(8) -0.0005(7) 0.0154(9)
    O5 0.0292(7) 0.0308(8) 0.0247(7) 0.0038(6) 0.0089(6) 0.0030(6)
    O6 0.0261(8) 0.0441(10) 0.0437(9) -0.0019(8) 0.0090(7) 0.0120(8)
    C1 0.0452(14) 0.0340(14) 0.0420(13) -0.0139(11) 0.0237(11) -0.0139(11)
    C2 0.0268(11) 0.0274(12) 0.0467(13) -0.0037(9) 0.0177(10) -0.0038(11)
    C4 0.0222(10) 0.0274(11) 0.0261(10) -0.0028(8) 0.0080(8) -0.0003(9)
    C5 0.0280(11) 0.0297(12) 0.0200(9) 0.0010(9) 0.0045(8) 0.0010(9)
    C7 0.0305(11) 0.0249(12) 0.0346(11) -0.0017(9) 0.0087(9) 0.0018(10)
    C8 0.0292(10) 0.0259(11) 0.0286(10) -0.0026(9) 0.0097(8) -0.0005(9)
    C9 0.0425(13) 0.0308(13) 0.0302(11) -0.0025(11) 0.0140(10) 0.0022(10)
    C10 0.0555(15) 0.0351(14) 0.0491(14) -0.0068(12) 0.0349(13) 0.0006(12)
    C11 0.0352(13) 0.0444(15) 0.0590(15) -0.0105(12) 0.0260(12) -0.0118(14)
    C12 0.0294(12) 0.0591(18) 0.0469(14) -0.0013(13) 0.0090(10) -0.0015(14)
    C13 0.0303(11) 0.0452(15) 0.0331(11) -0.0011(11) 0.0103(9) 0.0079(11)
    C14 0.0308(11) 0.0235(11) 0.0280(10) -0.0030(9) 0.0087(9) -0.0030(9)
    C15 0.0299(10) 0.0233(11) 0.0270(10) -0.0002(9) 0.0076(8) -0.0037(9)
    C16 0.0302(11) 0.0302(12) 0.0317(11) 0.0038(10) 0.0125(9) -0.0014(10)
    C17 0.0407(13) 0.0367(13) 0.0325(11) 0.0058(11) 0.0164(10) 0.0058(11)
    C18 0.0381(13) 0.0402(15) 0.0364(12) 0.0090(11) 0.0084(10) 0.0104(11)
    C19 0.0287(12) 0.0403(14) 0.0446(13) 0.0046(10) 0.0108(10) 0.0031(12)
    C20 0.0300(11) 0.0297(12) 0.0314(10) -0.0010(9) 0.0107(9) 0.0004(10)
    C3A 0.027(2) 0.025(2) 0.028(2) 0.0013(19) 0.012(2) 0.0032(17)
    C6A 0.034(2) 0.034(3) 0.021(3) 0.009(2) 0.0130(18) 0.000(2)
    O2A 0.0313(19) 0.0332(13) 0.0277(15) 0.0016(10) 0.0137(15) 0.0044(10)
    C3B 0.041(7) 0.036(7) 0.041(7) 0.006(4) 0.010(5) 0.002(4)
    C6B 0.068(11) 0.029(7) 0.024(8) 0.006(6) 0.020(7) -0.009(6)
    O2B 0.026(5) 0.040(5) 0.033(5) 0.001(3) 0.014(4) -0.001(3)
_geom_special_details
;
All s.u.'s (except the s.u. in the dihedral angle between two l.s. planes)
are estimated using the full covariance matrix. The cell s.u.'s are taken
into account individually in the estimation of s.u.'s in distances, angles
and torsion angles; correlations between s.u.'s in cell parameters are only
used when they are defined by crystal symmetry. An approximate (isotropic)
treatment of cell s.u.'s is used for estimating s.u.'s involving l.s.
planes.
;
loop_
    _geom_bond_atom_site_label_1
    _geom_bond_atom_site_label_2
    _geom_bond_site_symmetry_2
    _geom_bond_distance
    _geom_bond_publ_flag
    O1 C1 . 1.421(3) ?
    O1 C4 . 1.429(2) ?
    O3 C7 . 1.345(3) ?
    O3 C2 . 1.433(2) ?
    O4 C7 . 1.199(3) ?
    O5 C14 . 1.341(3) ?
    O5 C5 . 1.444(2) ?
    O6 C14 . 1.203(3) ?
    C1 C2 . 1.516(3) ?
    C1 H1A . 0.9900 ?
    C1 H1B . 0.9900 ?
    C2 C3B . 1.530(13) ?
    C2 C3A . 1.551(5) ?
    C2 H2 . 1.0000 ?
    C4 C3B . 1.50(2) ?
    C4 C5 . 1.516(3) ?
    C4 C3A . 1.536(7) ?
    C4 H4 . 1.0000 ?
    C5 C6B . 1.520(6) ?
    C5 C6A . 1.522(4) ?
    C5 H5 . 1.0000 ?
    C7 C8 . 1.489(3) ?
    C8 C13 . 1.385(3) ?
    C8 C9 . 1.386(3) ?
    C9 C10 . 1.380(3) ?
    C9 H9 . 0.9500 ?
    C10 C11 . 1.373(4) ?
    C10 H10 . 0.9500 ?
    C11 C12 . 1.378(4) ?
    C11 H11 . 0.9500 ?
    C12 C13 . 1.381(3) ?
    C12 H12 . 0.9500 ?
    C13 H13 . 0.9500 ?
    C14 C15 . 1.485(3) ?
    C15 C20 . 1.387(3) ?
    C15 C16 . 1.389(3) ?
    C16 C17 . 1.381(3) ?
    C16 H16 . 0.9500 ?
    C17 C18 . 1.379(3) ?
    C17 H17 . 0.9500 ?
    C18 C19 . 1.386(3) ?
    C18 H18 . 0.9500 ?
    C19 C20 . 1.384(3) ?
    C19 H19 . 0.9500 ?
    C20 H20 . 0.9500 ?
    C3A O2A . 1.422(5) ?
    C3A H3A . 1.0000 ?
    C6A O2A . 1.421(6) ?
    C6A H6A . 0.9900 ?
    C6A H6B . 0.9900 ?
    C3B O2B . 1.418(9) ?
    C3B H3B . 1.0000 ?
    C6B O2B . 1.416(10) ?
    C6B H6C . 0.9900 ?
    C6B H6D . 0.9900 ?
loop_
    _geom_angle_atom_site_label_1
    _geom_angle_atom_site_label_2
    _geom_angle_atom_site_label_3
    _geom_angle_site_symmetry_1
    _geom_angle_site_symmetry_3
    _geom_angle
    _geom_angle_publ_flag
    C1 O1 C4 . . 106.71(18) ?
    C7 O3 C2 . . 115.89(17) ?
    C14 O5 C5 . . 115.68(16) ?
    O1 C1 C2 . . 106.30(19) ?
    O1 C1 H1A . . 110.5 ?
    C2 C1 H1A . . 110.5 ?
    O1 C1 H1B . . 110.5 ?
    C2 C1 H1B . . 110.5 ?
    H1A C1 H1B . . 108.7 ?
    O3 C2 C1 . . 107.69(19) ?
    O3 C2 C3B . . 104.2(5) ?
    C1 C2 C3B . . 101.9(10) ?
    O3 C2 C3A . . 114.8(3) ?
    C1 C2 C3A . . 104.0(3) ?
    O3 C2 H2 . . 110.1 ?
    C1 C2 H2 . . 110.1 ?
    C3B C2 H2 . . 121.9 ?
    C3A C2 H2 . . 110.1 ?
    O1 C4 C3B . . 100.9(7) ?
    O1 C4 C5 . . 109.53(17) ?
    C3B C4 C5 . . 98.3(4) ?
    O1 C4 C3A . . 107.1(3) ?
    C5 C4 C3A . . 106.0(2) ?
    O1 C4 H4 . . 111.3 ?
    C3B C4 H4 . . 124.1 ?
    C5 C4 H4 . . 111.3 ?
    C3A C4 H4 . . 111.3 ?
    O5 C5 C4 . . 113.31(16) ?
    O5 C5 C6B . . 108.7(9) ?
    C4 C5 C6B . . 111.6(5) ?
    O5 C5 C6A . . 107.3(3) ?
    C4 C5 C6A . . 99.9(3) ?
    O5 C5 H5 . . 111.9 ?
    C4 C5 H5 . . 111.9 ?
    C6B C5 H5 . . 98.5 ?
    C6A C5 H5 . . 111.9 ?
    O4 C7 O3 . . 123.5(2) ?
    O4 C7 C8 . . 124.4(2) ?
    O3 C7 C8 . . 112.14(18) ?
    C13 C8 C9 . . 120.1(2) ?
    C13 C8 C7 . . 122.15(19) ?
    C9 C8 C7 . . 117.73(19) ?
    C10 C9 C8 . . 119.5(2) ?
    C10 C9 H9 . . 120.3 ?
    C8 C9 H9 . . 120.3 ?
    C11 C10 C9 . . 120.6(2) ?
    C11 C10 H10 . . 119.7 ?
    C9 C10 H10 . . 119.7 ?
    C10 C11 C12 . . 120.0(2) ?
    C10 C11 H11 . . 120.0 ?
    C12 C11 H11 . . 120.0 ?
    C11 C12 C13 . . 120.2(2) ?
    C11 C12 H12 . . 119.9 ?
    C13 C12 H12 . . 119.9 ?
    C12 C13 C8 . . 119.7(2) ?
    C12 C13 H13 . . 120.2 ?
    C8 C13 H13 . . 120.2 ?
    O6 C14 O5 . . 123.3(2) ?
    O6 C14 C15 . . 124.1(2) ?
    O5 C14 C15 . . 112.60(17) ?
    C20 C15 C16 . . 119.72(19) ?
    C20 C15 C14 . . 122.18(19) ?
    C16 C15 C14 . . 118.04(18) ?
    C17 C16 C15 . . 120.2(2) ?
    C17 C16 H16 . . 119.9 ?
    C15 C16 H16 . . 119.9 ?
    C18 C17 C16 . . 120.0(2) ?
    C18 C17 H17 . . 120.0 ?
    C16 C17 H17 . . 120.0 ?
    C17 C18 C19 . . 120.0(2) ?
    C17 C18 H18 . . 120.0 ?
    C19 C18 H18 . . 120.0 ?
    C20 C19 C18 . . 120.2(2) ?
    C20 C19 H19 . . 119.9 ?
    C18 C19 H19 . . 119.9 ?
    C19 C20 C15 . . 119.8(2) ?
    C19 C20 H20 . . 120.1 ?
    C15 C20 H20 . . 120.1 ?
    O2A C3A C4 . . 106.7(4) ?
    O2A C3A C2 . . 116.0(4) ?
    C4 C3A C2 . . 103.6(4) ?
    O2A C3A H3A . . 110.1 ?
    C4 C3A H3A . . 110.1 ?
    C2 C3A H3A . . 110.1 ?
    O2A C6A C5 . . 107.5(3) ?
    O2A C6A H6A . . 110.2 ?
    C5 C6A H6A . . 110.2 ?
    O2A C6A H6B . . 110.2 ?
    C5 C6A H6B . . 110.2 ?
    H6A C6A H6B . . 108.5 ?
    C6A O2A C3A . . 107.7(4) ?
    O2B C3B C4 . . 106.1(13) ?
    O2B C3B C2 . . 110.4(9) ?
    C4 C3B C2 . . 106.3(13) ?
    O2B C3B H3B . . 111.3 ?
    C4 C3B H3B . . 111.3 ?
    C2 C3B H3B . . 111.3 ?
    O2B C6B C5 . . 98.6(6) ?
    O2B C6B H6C . . 112.0 ?
    C5 C6B H6C . . 112.0 ?
    O2B C6B H6D . . 112.0 ?
    C5 C6B H6D . . 112.0 ?
    H6C C6B H6D . . 109.7 ?
    C6B O2B C3B . . 108.5(8) ?
loop_
    _geom_torsion_atom_site_label_1
    _geom_torsion_atom_site_label_2
    _geom_torsion_atom_site_label_3
    _geom_torsion_atom_site_label_4
    _geom_torsion_site_symmetry_1
    _geom_torsion_site_symmetry_2
    _geom_torsion_site_symmetry_3
    _geom_torsion_site_symmetry_4
    _geom_torsion
    _geom_torsion_publ_flag
    C4 O1 C1 C2 . . . . -36.6(2) ?
    C7 O3 C2 C1 . . . . -164.35(19) ?
    C7 O3 C2 C3B . . . . 87.9(10) ?
    C7 O3 C2 C3A . . . . 80.4(4) ?
    O1 C1 C2 O3 . . . . -95.8(2) ?
    O1 C1 C2 C3B . . . . 13.5(5) ?
    O1 C1 C2 C3A . . . . 26.3(3) ?
    C1 O1 C4 C3B . . . . 43.2(4) ?
    C1 O1 C4 C5 . . . . 146.16(18) ?
    C1 O1 C4 C3A . . . . 31.6(3) ?
    C14 O5 C5 C4 . . . . 63.8(2) ?
    C14 O5 C5 C6B . . . . -171.5(7) ?
    C14 O5 C5 C6A . . . . 173.1(3) ?
    O1 C4 C5 O5 . . . . 23.7(2) ?
    C3B C4 C5 O5 . . . . 128.4(7) ?
    C3A C4 C5 O5 . . . . 138.9(3) ?
    O1 C4 C5 C6B . . . . -99.4(11) ?
    C3B C4 C5 C6B . . . . 5.3(13) ?
    C3A C4 C5 C6B . . . . 15.8(11) ?
    O1 C4 C5 C6A . . . . -90.2(3) ?
    C3B C4 C5 C6A . . . . 14.6(8) ?
    C3A C4 C5 C6A . . . . 25.0(4) ?
    C2 O3 C7 O4 . . . . -5.1(3) ?
    C2 O3 C7 C8 . . . . 174.68(19) ?
    O4 C7 C8 C13 . . . . 175.5(2) ?
    O3 C7 C8 C13 . . . . -4.2(3) ?
    O4 C7 C8 C9 . . . . -3.9(3) ?
    O3 C7 C8 C9 . . . . 176.4(2) ?
    C13 C8 C9 C10 . . . . 0.2(4) ?
    C7 C8 C9 C10 . . . . 179.6(2) ?
    C8 C9 C10 C11 . . . . -0.6(4) ?
    C9 C10 C11 C12 . . . . 0.2(4) ?
    C10 C11 C12 C13 . . . . 0.5(4) ?
    C11 C12 C13 C8 . . . . -0.9(4) ?
    C9 C8 C13 C12 . . . . 0.5(4) ?
    C7 C8 C13 C12 . . . . -178.9(2) ?
    C5 O5 C14 O6 . . . . 5.3(3) ?
    C5 O5 C14 C15 . . . . -174.67(17) ?
    O6 C14 C15 C20 . . . . 175.5(2) ?
    O5 C14 C15 C20 . . . . -4.5(3) ?
    O6 C14 C15 C16 . . . . -1.9(3) ?
    O5 C14 C15 C16 . . . . 178.10(19) ?
    C20 C15 C16 C17 . . . . -0.6(3) ?
    C14 C15 C16 C17 . . . . 176.8(2) ?
    C15 C16 C17 C18 . . . . 0.0(4) ?
    C16 C17 C18 C19 . . . . 0.6(4) ?
    C17 C18 C19 C20 . . . . -0.6(4) ?
    C18 C19 C20 C15 . . . . -0.1(4) ?
    C16 C15 C20 C19 . . . . 0.7(3) ?
    C14 C15 C20 C19 . . . . -176.7(2) ?
    O1 C4 C3A O2A . . . . 108.9(3) ?
    C3B C4 C3A O2A . . . . 46(3) ?
    C5 C4 C3A O2A . . . . -8.0(4) ?
    O1 C4 C3A C2 . . . . -14.1(4) ?
    C3B C4 C3A C2 . . . . -77(3) ?
    C5 C4 C3A C2 . . . . -130.9(3) ?
    O3 C2 C3A O2A . . . . -6.4(6) ?
    C1 C2 C3A O2A . . . . -123.8(4) ?
    C3B C2 C3A O2A . . . . -42(5) ?
    O3 C2 C3A C4 . . . . 110.2(3) ?
    C1 C2 C3A C4 . . . . -7.2(4) ?
    C3B C2 C3A C4 . . . . 75(5) ?
    O5 C5 C6A O2A . . . . -153.4(4) ?
    C4 C5 C6A O2A . . . . -35.0(6) ?
    C6B C5 C6A O2A . . . . 109(5) ?
    C5 C6A O2A C3A . . . . 32.0(7) ?
    C4 C3A O2A C6A . . . . -14.5(6) ?
    C2 C3A O2A C6A . . . . 100.3(6) ?
    O1 C4 C3B O2B . . . . 84.2(10) ?
    C5 C4 C3B O2B . . . . -27.7(11) ?
    C3A C4 C3B O2B . . . . -156(4) ?
    O1 C4 C3B C2 . . . . -33.4(9) ?
    C5 C4 C3B C2 . . . . -145.2(7) ?
    C3A C4 C3B C2 . . . . 87(3) ?
    O3 C2 C3B O2B . . . . 9.7(18) ?
    C1 C2 C3B O2B . . . . -102.2(15) ?
    C3A C2 C3B O2B . . . . 157(7) ?
    O3 C2 C3B C4 . . . . 124.4(6) ?
    C1 C2 C3B C4 . . . . 12.4(9) ?
    C3A C2 C3B C4 . . . . -88(5) ?
    O5 C5 C6B O2B . . . . -107.4(12) ?
    C4 C5 C6B O2B . . . . 18.3(17) ?
    C6A C5 C6B O2B . . . . -20(3) ?
    C5 C6B O2B C3B . . . . -37(2) ?
    C4 C3B O2B C6B . . . . 44.0(17) ?
    C2 C3B O2B C6B . . . . 158.7(14) ?
loop_
    _geom_hbond_atom_site_label_D
    _geom_hbond_atom_site_label_H
    _geom_hbond_atom_site_label_A
    _geom_hbond_site_symmetry_A
    _geom_hbond_distance_DH
    _geom_hbond_distance_HA
    _geom_hbond_distance_DA
    _geom_hbond_angle_DHA
    _geom_hbond_publ_flag
    C1 H1A Cg 1_565 0.99 2.60 3.419(3) 149 y
_iucr_refine_instructions_details
;
TITL mann
CELL  0.71073  10.0914   8.2388  10.7592   90.000  108.913   90.000
ZERR     2.00   0.0015   0.0011   0.0010    0.000    0.010    0.000
LATT  -1
SYMM  - X, 1/2 + Y, - Z
SFAC  C    H    O
DISP C    0.00330   0.00160
DISP H    0.00000   0.00000
DISP O    0.01060   0.00600
UNIT  40   36   12
MERG   3
SADI  C2 C3A C2 C3B
SADI  0.005 C5 C6A C5 C6B
ISOR 0.005 C3B
REM ISOR C6A C6B C3A
FMAP   2
PLAN    5
ACTA
SIZE .5 .2 .1
BOND
BOND   $H
CONF
LIST   4
L.S.   8
TEMP  -100.00
WGHT    0.028700    0.129200
FVAR       1.25334   0.73547
O1    3    0.648353    0.065489    0.860464    11.00000    0.04317    0.03222 =
         0.02399   -0.00557    0.00849   -0.00378
O3    3    0.775441    0.338291    0.735437    11.00000    0.02558    0.03749 =
         0.04319    0.01398    0.01235   -0.00117
O4    3    0.684587    0.476716    0.547478    11.00000    0.03146    0.04817 =
         0.04575    0.01543   -0.00046   -0.00191
O5    3    0.699942   -0.224101    0.785594    11.00000    0.02919    0.03085 =
         0.02467    0.00298    0.00892    0.00378
O6    3    0.516873   -0.280997    0.852477    11.00000    0.02605    0.04406 =
         0.04374    0.01200    0.00900   -0.00186
C1    1    0.647550    0.237432    0.870200    11.00000    0.04519    0.03404 =
         0.04196   -0.01395    0.02371   -0.01392
AFIX  23
H1A   2    0.734826    0.276177    0.936602    11.00000   -1.20000
H1B   2    0.566766    0.274078    0.896052    11.00000   -1.20000
AFIX   0
C2    1    0.636469    0.302171    0.735335    11.00000    0.02681    0.02737 =
         0.04670   -0.00376    0.01773   -0.00368
AFIX  13
H2    2    0.577725    0.402652    0.716229    11.00000   -1.20000
AFIX   0
C4    1    0.555216    0.024703    0.732993    11.00000    0.02216    0.02739 =
         0.02606   -0.00032    0.00796   -0.00281
AFIX  13
H4    2    0.457552    0.007787    0.734309    11.00000   -1.20000
AFIX   0
C5    1    0.609369   -0.124457    0.682295    11.00000    0.02796    0.02971 =
         0.02003    0.00105    0.00451    0.00099
AFIX  13
H5    2    0.531648   -0.188988    0.620705    11.00000   -1.20000
AFIX   0
C7    1    0.784463    0.432850    0.636535    11.00000    0.03048    0.02493 =
         0.03463    0.00175    0.00869   -0.00171
C8    1    0.931946    0.476538    0.651362    11.00000    0.02917    0.02585 =
         0.02860   -0.00055    0.00972   -0.00258
C9    1    0.955975    0.566130    0.551765    11.00000    0.04245    0.03077 =
         0.03019    0.00222    0.01398   -0.00251
AFIX  43
H9    2    0.879981    0.597231    0.476870    11.00000   -1.20000
AFIX   0
C10   1    1.091166    0.609787    0.562270    11.00000    0.05554    0.03510 =
         0.04912    0.00056    0.03494   -0.00681
AFIX  43
H10   2    1.108177    0.670371    0.493846    11.00000   -1.20000
AFIX   0
C11   1    1.201363    0.566403    0.670808    11.00000    0.03524    0.04438 =
         0.05898   -0.01179    0.02604   -0.01055
AFIX  43
H11   2    1.294091    0.597260    0.677354    11.00000   -1.20000
AFIX   0
C12   1    1.177419    0.478111    0.770217    11.00000    0.02939    0.05909 =
         0.04692   -0.00149    0.00898   -0.00134
AFIX  43
H12   2    1.253655    0.448995    0.845581    11.00000   -1.20000
AFIX   0
C13   1    1.042941    0.431836    0.760606    11.00000    0.03029    0.04516 =
         0.03314    0.00785    0.01030   -0.00115
AFIX  43
H13   2    1.026637    0.369649    0.828583    11.00000   -1.20000
AFIX   0
C14   1    0.640015   -0.291355    0.867594    11.00000    0.03084    0.02355 =
         0.02803   -0.00303    0.00872   -0.00304
C15   1    0.742130   -0.379143    0.978090    11.00000    0.02985    0.02331 =
         0.02700   -0.00370    0.00758   -0.00018
C16   1    0.693349   -0.450026    1.072083    11.00000    0.03025    0.03021 =
         0.03175   -0.00141    0.01252    0.00381
AFIX  43
H16   2    0.598159   -0.436749    1.066792    11.00000   -1.20000
AFIX   0
C17   1    0.782674   -0.539715    1.173184    11.00000    0.04069    0.03669 =
         0.03254    0.00583    0.01644    0.00577
AFIX  43
H17   2    0.748873   -0.588006    1.237267    11.00000   -1.20000
AFIX   0
C18   1    0.920959   -0.559255    1.181212    11.00000    0.03807    0.04015 =
         0.03644    0.01043    0.00842    0.00895
AFIX  43
H18   2    0.982166   -0.621832    1.250324    11.00000   -1.20000
AFIX   0
C19   1    0.970561   -0.487551    1.088402    11.00000    0.02867    0.04028 =
         0.04460    0.00313    0.01084    0.00461
AFIX  43
H19   2    1.066031   -0.500286    1.094504    11.00000   -1.20000
AFIX   0
C20   1    0.881503   -0.397441    0.986840    11.00000    0.03000    0.02973 =
         0.03140    0.00038    0.01069   -0.00099
AFIX  43
H20   2    0.915721   -0.348307    0.923359    11.00000   -1.20000
AFIX   0
PART    1
C3A   1    0.561870    0.164081    0.640387    21.00000    0.02702    0.02550 =
         0.02827    0.00323    0.01213    0.00128
AFIX  13
H3A   2    0.465045    0.198628    0.587332    21.00000   -1.20000
AFIX   0
C6A   1    0.700561   -0.043924    0.611759    21.00000    0.03420    0.03388 =
         0.02091   -0.00008    0.01300    0.00885
AFIX  23
H6A   2    0.794901   -0.021280    0.674485    21.00000   -1.20000
H6B   2    0.710760   -0.116106    0.541856    21.00000   -1.20000
AFIX   0
O2A   3    0.633812    0.103280    0.556312    21.00000    0.03126    0.03318 =
         0.02768    0.00438    0.01366    0.00158
PART    2
SAME  0.01 0.01 C3A > O2A
C3B   1    0.595345    0.149889    0.650084   -21.00000    0.04116    0.03580 =
         0.04112    0.00159    0.01035    0.00562
AFIX  13
H3B   2    0.516215    0.172447    0.567628   -21.00000   -1.20000
AFIX   0
C6B   1    0.686861   -0.079566    0.587353   -21.00000    0.06849    0.02926 =
         0.02405   -0.00871    0.01969    0.00640
AFIX  23
H6C   2    0.774633   -0.142242    0.604135   -21.00000   -1.20000
H6D   2    0.627552   -0.093270    0.494575   -21.00000   -1.20000
AFIX   0
O2B   3    0.712956    0.085981    0.621998   -21.00000    0.02637    0.03956 =
         0.03260   -0.00147    0.01444    0.00087
HKLF 4
REM  mann
REM R1 =  0.0346 for   1757 Fo > 4sig(Fo)  and  0.0472 for all   2059 data
REM    263 parameters refined using     12 restraints
END
WGHT      0.0285      0.1291
REM Highest difference peak  0.144,  deepest hole -0.195,  1-sigma level  0.038
Q1    1   0.4627  0.5202  0.6416  11.00000  0.05    0.14
Q2    1   0.8813  0.2320  0.6672  11.00000  0.05    0.13
Q3    1   0.7948  0.2363  0.9893  11.00000  0.05    0.12
Q4    1   0.9412  0.5538  0.6205  11.00000  0.05    0.12
Q5    1   0.7000 -0.3686  0.9114  11.00000  0.05    0.12
;
