# Supplementary material for: (3R,3aR,6R,6aR)-Hexa­hydro­furo[3,2-b]furan-3,6-diyl dibenzoate
Source: Acta Crystallogr Sect E Struct Rep Online. 2013 Aug 7;69(Pt 9):o1396–7. doi: 10.1107/S1600536813021612 (PMC3884481; doi:10.1107/S1600536813021612)
Supplement: Supplementary file 2 [file e-69-o1396-Isup2.hkl]

#
# h,k,l, Fc-squared, Fo-squared, sigma(Fo-squared) and status flag
#
data_I
_shelx_title ' mann'
_shelx_refln_list_code          4
_shelx_F_calc_maximum       82.98
_exptl_crystal_F_000       372.00
_reflns_d_resolution_high  0.7697
 
loop_
 _symmetry_equiv_pos_as_xyz
 'x, y, z'
 '-x, y+1/2, -z'
 
_cell_length_a    10.0914
_cell_length_b     8.2388
_cell_length_c    10.7592
_cell_angle_alpha  90.000
_cell_angle_beta  108.913
_cell_angle_gamma  90.000
 
_shelx_F_squared_multiplier     1.000
 
loop_
 _refln_index_h
 _refln_index_k
 _refln_index_l
 _refln_F_squared_calc
 _refln_F_squared_meas
 _refln_F_squared_sigma
 _refln_observed_status
   2   0   0      890.45      821.37     15.20 o
   3   0   0     2303.54     2196.25     40.45 o
   4   0   0        1.91        0.70      1.34 o
   5   0   0       56.08       56.06      2.40 o
   6   0   0        8.72        7.74      1.99 o
   7   0   0      481.88      458.03      7.94 o
   8   0   0       61.97       64.51      2.59 o
   9   0   0        8.00       10.78      1.65 o
  10   0   0        0.29        1.70      1.91 o
  11   0   0        0.43       -0.04      1.95 o
  12   0   0       68.96       71.72      3.86 o
   1   1   0      340.78      286.17      9.29 o
   2   1   0     1263.93     1210.91     14.05 o
   3   1   0      217.99      225.81      3.04 o
   4   1   0      639.43      669.55      8.16 o
   5   1   0      385.98      410.87      5.75 o
   6   1   0      372.54      379.87      5.11 o
   7   1   0       51.05       51.20      1.67 o
   8   1   0      175.16      167.60      3.02 o
   9   1   0        2.28        1.86      1.23 o
  10   1   0       67.73       68.43      1.96 o
  11   1   0       36.06       31.10      1.85 o
  12   1   0       58.46       60.60      3.24 o
   0   2   0     4317.88     3877.02     98.37 o
   1   2   0     3053.71     2906.34     33.53 o
   2   2   0      325.76      316.80      3.66 o
   3   2   0      104.59      101.77      1.53 o
   4   2   0      316.13      306.15      3.76 o
   5   2   0      212.36      226.75      3.37 o
   6   2   0       36.42       39.91      1.41 o
   7   2   0       17.49       18.81      1.58 o
   8   2   0      340.46      339.15      4.98 o
   9   2   0        6.49        6.21      1.28 o
  10   2   0       21.11       20.03      1.74 o
  11   2   0       49.41       60.87      2.44 o
  12   2   0        4.09        4.10      2.17 o
   1   3   0      437.46      421.54      6.02 o
   2   3   0       81.53       72.93      1.55 o
   3   3   0      212.95      220.55      2.86 o
   4   3   0      566.70      585.79      6.67 o
   5   3   0       12.47       12.96      0.92 o
   6   3   0        4.14        2.89      1.01 o
   7   3   0       27.75       26.68      1.81 o
   8   3   0      292.72      290.73      5.62 o
   9   3   0      116.75      107.58      2.45 o
  10   3   0       23.41       24.33      1.91 o
  11   3   0        2.97        1.77      1.49 o
   0   4   0      168.58      171.84      6.49 o
   1   4   0      111.33      107.44      2.13 o
   2   4   0      142.78      143.00      2.80 o
   3   4   0      211.06      212.36      3.28 o
   4   4   0      122.22      112.14      1.87 o
   5   4   0       97.97       95.52      2.09 o
   6   4   0      282.65      282.44      5.12 o
   7   4   0       13.07       15.64      1.54 o
   8   4   0      167.25      159.28      3.00 o
   9   4   0        5.64        5.79      1.10 o
  10   4   0        0.34        5.18      5.87 o
  11   4   0        4.73       11.13      5.40 o
   1   5   0      129.66      137.69      2.99 o
   2   5   0      233.98      240.72      3.75 o
   3   5   0      131.44      138.73      2.97 o
   4   5   0      100.42      110.20      2.31 o
   5   5   0       74.00       75.71      1.85 o
   6   5   0      281.24      272.81      4.27 o
   7   5   0       53.49       53.59      1.79 o
   8   5   0      105.50      104.33      3.78 o
   9   5   0       24.61       24.78      2.65 o
  10   5   0       22.25       16.79      3.44 o
   0   6   0      263.48      280.71     10.83 o
   1   6   0      191.73      198.59      3.87 o
   2   6   0      206.84      212.54      4.40 o
   3   6   0       63.99       62.44      1.91 o
   4   6   0       33.75       37.32      2.23 o
   5   6   0       90.44       85.00      2.11 o
   6   6   0       69.30       71.10      3.43 o
   7   6   0       24.67       32.92      1.75 o
   8   6   0       20.41       18.07      2.23 o
   9   6   0        6.12       12.06      3.15 o
  10   6   0        7.62       10.34      4.16 o
   1   7   0       78.44       79.49      2.55 o
   2   7   0        0.84        1.34      1.55 o
   3   7   0       96.34       98.23      2.55 o
   4   7   0      110.65      101.36      2.35 o
   5   7   0       54.08       49.68      1.92 o
   6   7   0        1.18        3.44      1.10 o
   7   7   0       21.68       18.55      2.43 o
   8   7   0       20.78       18.99      2.53 o
   9   7   0        1.46        5.15      3.12 o
   0   8   0      141.01      137.72      4.37 o
   1   8   0       15.11       15.71      1.57 o
   2   8   0       27.33       30.80      3.82 o
   3   8   0        6.38        8.06      2.74 o
   4   8   0       10.19        7.89      2.28 o
   5   8   0        6.03        4.19      1.08 o
   6   8   0        8.43       10.43      2.42 o
   7   8   0      107.30      104.69      8.25 o
   8   8   0       26.13       28.93      5.76 o
   1   9   0       11.59        9.78      1.85 o
   2   9   0        4.40        7.36      1.73 o
   3   9   0       26.00       30.82      3.17 o
   4   9   0        4.97        2.67      5.13 o
   5   9   0       14.57       13.27      2.60 o
   6   9   0        7.58       11.02      3.86 o
   0  10   0        1.07        3.84      2.57 o
   1  10   0        0.20        0.29      1.80 o
   2  10   0        9.31       11.45      3.94 o
   3  10   0        8.84       13.53      4.52 o
   4  10   0       31.07       36.96      5.14 o
 -12   0   1        0.16       -2.45      2.45 o
 -11   0   1        2.32        7.19      4.17 o
 -10   0   1       25.53       21.51      1.96 o
  -9   0   1       45.07       38.21      2.17 o
  -8   0   1        3.24        1.21      1.92 o
  -7   0   1        7.91       12.26      1.92 o
  -6   0   1        4.28        3.36      1.79 o
  -5   0   1      134.35      142.75      2.90 o
  -4   0   1      118.31      122.74      2.46 o
  -3   0   1      161.20      153.34      3.00 o
   1   0   1     3704.43     3339.65     69.14 o
   2   0   1     6884.95     6050.39    155.15 o
   3   0   1      198.53      219.06      4.76 o
   4   0   1        0.37        3.04      1.72 o
   5   0   1        1.35        1.64      1.67 o
   6   0   1       94.39       89.29      3.22 o
   7   0   1        7.67        5.89      1.72 o
   8   0   1      420.99      422.72      7.82 o
   9   0   1       22.27       21.19      2.29 o
  10   0   1        3.47        2.97      2.19 o
  11   0   1        1.16        6.00      4.18 o
  12   0   1       13.63       13.60      5.05 o
 -12   1   1        5.89        9.71      1.73 o
 -11   1   1       64.14       64.96      2.42 o
 -10   1   1       89.37       84.43      1.99 o
  -9   1   1       87.14       85.52      2.01 o
  -8   1   1       19.58       19.03      1.33 o
  -7   1   1       67.09       64.34      1.73 o
  -6   1   1      201.80      231.23      3.40 o
  -5   1   1      641.25      677.63      8.35 o
  -4   1   1      242.40      233.88      4.09 o
  -3   1   1      722.35      694.29      7.55 o
  -2   1   1      131.54      133.05      1.74 o
  -1   1   1      943.40      863.09     46.37 o
   0   1   1       37.96       27.20      2.02 o
   1   1   1     4821.66     4135.65     73.73 o
   2   1   1      167.80      153.19      2.47 o
   3   1   1      226.43      224.19      3.12 o
   4   1   1       75.84       81.68      1.78 o
   5   1   1      335.37      326.80      4.49 o
   6   1   1       13.44       15.73      1.87 o
   7   1   1      297.00      291.30      4.33 o
   8   1   1       12.22       13.20      2.15 o
   9   1   1       28.26       28.32      1.59 o
  10   1   1       37.61       34.40      2.04 o
  11   1   1        3.87        6.47      2.03 o
  12   1   1       12.68       11.22      2.11 o
 -12   2   1       21.46       21.70      2.77 o
 -11   2   1       82.60       86.16      2.75 o
 -10   2   1        3.29        2.38      1.16 o
  -9   2   1       59.88       62.26      1.91 o
  -8   2   1       60.06       64.71      1.88 o
  -7   2   1       73.14       70.94      1.80 o
  -6   2   1      188.98      196.65      3.15 o
  -5   2   1      146.92      150.52      2.81 o
  -4   2   1      125.25      130.52      1.92 o
  -3   2   1      770.13      743.72      8.17 o
  -2   2   1      581.89      559.40      6.19 o
  -1   2   1     1319.71     1243.34     14.54 o
   0   2   1      917.29      881.77     13.40 o
   1   2   1     2600.30     2438.76     30.20 o
   2   2   1      440.19      427.62      6.02 o
   3   2   1      372.41      371.50      4.77 o
   4   2   1       24.18       23.87      1.21 o
   5   2   1      128.81      127.07      2.29 o
   6   2   1       53.60       49.49      1.50 o
   7   2   1       98.15      102.12      2.25 o
   8   2   1       12.72       14.17      1.32 o
   9   2   1       26.02       29.27      1.44 o
  10   2   1       16.43       19.95      1.80 o
  11   2   1       28.75       29.80      1.80 o
 -12   3   1        3.82        8.59      3.78 o
 -11   3   1       12.68        9.84      1.68 o
 -10   3   1        0.14       -1.55      1.78 o
  -9   3   1       46.38       46.69      1.78 o
  -8   3   1      134.60      135.23      2.74 o
  -7   3   1       34.46       34.00      1.46 o
  -6   3   1       29.87       28.46      1.21 o
  -5   3   1       88.33       78.75      1.56 o
  -4   3   1      111.09      117.91      2.13 o
  -3   3   1      225.11      229.90      3.00 o
  -2   3   1      114.39      112.45      1.81 o
  -1   3   1      675.59      688.42     11.48 o
   0   3   1      592.50      603.41      9.65 o
   1   3   1     1205.82     1206.02     18.45 o
   2   3   1       59.85       55.71      1.95 o
   3   3   1      177.24      175.13      3.27 o
   4   3   1      176.86      189.48      2.67 o
   5   3   1       36.79       34.92      1.30 o
   6   3   1      133.71      129.43      2.58 o
   7   3   1      143.65      141.23      2.67 o
   8   3   1        9.12        8.78      1.64 o
   9   3   1       53.93       51.08      1.92 o
  10   3   1       41.52       40.50      2.57 o
  11   3   1        9.55        7.97      3.47 o
 -11   4   1       20.07       21.58      2.68 o
 -10   4   1        8.92        8.12      1.44 o
  -9   4   1       58.09       54.54      1.85 o
  -8   4   1       23.28       21.97      1.48 o
  -7   4   1       47.54       49.31      2.10 o
  -6   4   1      120.23      117.46      2.11 o
  -5   4   1       72.91       74.98      1.58 o
  -4   4   1      137.57      138.12      2.20 o
  -3   4   1      201.28      208.65      2.92 o
  -2   4   1      153.42      155.38      2.64 o
  -1   4   1       95.44       98.02      2.74 o
   0   4   1      258.29      274.52      4.52 o
   1   4   1      399.26      406.01      6.06 o
   2   4   1      392.42      397.59      5.86 o
   3   4   1       41.85       43.88      1.85 o
   4   4   1      366.48      374.30      5.94 o
   5   4   1      110.75      113.12      2.48 o
   6   4   1      201.11      197.90      3.97 o
   7   4   1      205.13      199.94      3.73 o
   8   4   1       33.37       33.53      1.97 o
   9   4   1        1.27        0.84      1.86 o
  10   4   1       17.04       23.04      3.62 o
  11   4   1        7.56        8.91      5.05 o
 -11   5   1       42.47       38.90      3.81 o
 -10   5   1       19.99       19.28      1.85 o
  -9   5   1       96.67       90.99      2.55 o
  -8   5   1       44.11       40.50      1.65 o
  -7   5   1      287.68      295.76      4.25 o
  -6   5   1        2.55        2.78      1.02 o
  -5   5   1       11.01       11.69      1.09 o
  -4   5   1      138.45      139.60      2.69 o
  -3   5   1       25.35       24.82      1.26 o
  -2   5   1       53.49       57.07      1.91 o
  -1   5   1       26.17       27.42      1.84 o
   0   5   1       42.84       43.99      2.32 o
   1   5   1      497.97      522.49      7.74 o
   2   5   1       67.15       70.80      1.97 o
   3   5   1      207.12      210.59      3.79 o
   4   5   1      362.70      364.64      6.63 o
   5   5   1       41.02       45.01      2.75 o
   6   5   1      111.67      113.82      3.09 o
   7   5   1       15.85       14.71      1.90 o
   8   5   1       63.31       58.41      2.37 o
   9   5   1        2.40       -1.38      7.16 o
  10   5   1       22.99       20.50      3.55 o
 -10   6   1        4.08        5.36      2.58 o
  -9   6   1       41.75       41.97      2.35 o
  -8   6   1       48.24       50.03      2.03 o
  -7   6   1       36.39       36.84      2.68 o
  -6   6   1      146.78      149.53      2.87 o
  -5   6   1      253.78      251.77      4.54 o
  -4   6   1      157.80      162.30      3.01 o
  -3   6   1      359.51      349.80      5.62 o
  -2   6   1       63.54       63.32      2.14 o
  -1   6   1      143.72      142.45      3.28 o
   0   6   1      125.33      120.38      3.12 o
   1   6   1      118.56      119.80      2.88 o
   2   6   1       29.61       32.66      2.85 o
   3   6   1       12.43       12.04      1.38 o
   4   6   1       67.96       60.48      3.05 o
   5   6   1       46.05       44.86      2.81 o
   6   6   1       15.27       15.15      1.62 o
   7   6   1       12.89       11.68      1.90 o
   8   6   1        2.02       -1.17      6.20 o
   9   6   1        4.56        9.00      4.35 o
  -9   7   1        7.19        7.11      7.09 o
  -8   7   1       27.34       26.00      2.45 o
  -7   7   1       55.32       52.25      2.17 o
  -6   7   1       26.63       28.63      2.19 o
  -5   7   1      157.72      164.30      3.13 o
  -4   7   1        0.04        0.45      1.25 o
  -3   7   1       13.22       15.02      1.66 o
  -2   7   1      129.72      134.42      3.23 o
  -1   7   1       27.04       25.32      1.90 o
   0   7   1      134.41      133.95      2.99 o
   1   7   1       13.49       14.89      1.57 o
   2   7   1      138.41      138.66      3.27 o
   3   7   1       29.76       30.09      1.64 o
   4   7   1        1.74        0.95      1.01 o
   5   7   1       24.71       28.37      3.30 o
   6   7   1       25.75       20.26      3.01 o
   7   7   1       15.06       17.08      4.26 o
   8   7   1        9.63        7.24      4.51 o
   9   7   1       17.30       25.16      3.58 o
  -8   8   1       10.86       10.27      2.75 o
  -7   8   1        5.88        4.77      2.12 o
  -6   8   1       14.69       12.37      1.53 o
  -5   8   1       33.45       32.60      1.89 o
  -4   8   1       74.85       79.30      2.54 o
  -3   8   1       42.42       41.84      2.08 o
  -2   8   1        6.84        8.71      2.30 o
  -1   8   1       24.70       26.53      2.02 o
   0   8   1        5.81        5.41      1.28 o
   1   8   1       20.79       22.26      2.18 o
   2   8   1        6.30        4.92      1.54 o
   3   8   1       53.61       56.21      2.11 o
   4   8   1       60.95       60.78      1.97 o
   5   8   1        9.97        9.51      3.00 o
   6   8   1       13.19        7.61      2.94 o
   7   8   1        5.60        4.43      3.12 o
  -6   9   1       10.59       10.38      2.62 o
  -5   9   1       25.71       32.47      4.14 o
  -4   9   1       30.89       29.32      2.08 o
  -3   9   1       18.00       22.83      2.90 o
  -2   9   1       15.84       18.23      2.04 o
  -1   9   1       28.14       27.45      1.79 o
   0   9   1        3.42        7.71      1.49 o
   1   9   1        2.02        0.91      2.29 o
   2   9   1       33.39       35.74      3.36 o
   3   9   1       12.89       13.57      1.82 o
   4   9   1       16.27       14.24      3.55 o
   5   9   1       33.10       37.84      4.62 o
   6   9   1       17.41       19.25      6.53 o
  -4  10   1       46.46       49.52      5.05 o
  -2  10   1        5.48        4.29      1.91 o
  -1  10   1        7.07        9.56      2.27 o
   0  10   1       25.60       23.39      2.10 o
   1  10   1        0.24        0.35      3.12 o
   2  10   1        5.28       -2.35      4.42 o
   3  10   1       40.71       40.03      5.65 o
   4  10   1       65.37       74.94      6.49 o
 -12   0   2       63.28       75.80      3.73 o
 -11   0   2       12.54        9.43      2.43 o
 -10   0   2       36.66       33.06      2.05 o
  -9   0   2      120.79      112.91      3.05 o
  -8   0   2       19.25       23.93      1.86 o
  -7   0   2       66.39       72.91      2.14 o
  -6   0   2       30.30       42.43      2.32 o
  -5   0   2     3019.15     3128.81     46.71 o
  -4   0   2      415.35      413.10      6.66 o
  -3   0   2      456.10      437.68      5.30 o
  -2   0   2       56.29       59.38      1.96 o
  -1   0   2       85.74       89.19      2.29 o
   0   0   2     1393.06     1295.85     16.87 o
   1   0   2     1771.01     1720.79     25.86 o
   2   0   2      170.76      156.22      3.67 o
   3   0   2      295.15      321.03      6.72 o
   4   0   2       33.72       30.37      1.74 o
   5   0   2        0.68       -0.89      2.54 o
   6   0   2       58.50       54.09      2.89 o
   7   0   2      140.70      131.74      4.06 o
   8   0   2      216.73      222.47      6.30 o
   9   0   2       72.37       72.59      3.36 o
  10   0   2       30.19       34.30      4.49 o
  11   0   2        0.00       -2.08      5.47 o
 -12   1   2       11.86       10.29      2.18 o
 -11   1   2       12.53       15.52      1.87 o
 -10   1   2       43.96       37.95      1.48 o
  -9   1   2       56.70       49.74      1.55 o
  -8   1   2       96.17       92.22      1.82 o
  -7   1   2       24.68       26.00      1.19 o
  -6   1   2      141.81      154.51      2.29 o
  -5   1   2      167.60      167.31      2.33 o
  -4   1   2      711.49      713.30      7.80 o
  -3   1   2      391.97      398.85      4.53 o
  -2   1   2      124.03      119.55      1.79 o
  -1   1   2     5460.29     4985.62     94.31 o
   0   1   2     2331.05     2248.70     40.40 o
   1   1   2      193.16      180.11      2.05 o
   2   1   2      251.55      243.08      4.84 o
   3   1   2      374.83      391.66      5.68 o
   4   1   2        3.10        2.91      1.13 o
   5   1   2        3.34        5.17      1.12 o
   6   1   2       94.51       92.12      2.19 o
   7   1   2      661.20      656.27      8.66 o
   8   1   2      283.56      285.37      5.11 o
   9   1   2       35.86       37.63      1.87 o
  10   1   2       15.06       16.70      2.66 o
  11   1   2       26.61       34.33      2.09 o
 -12   2   2       23.59       29.08      1.99 o
 -11   2   2       68.18       65.86      2.11 o
 -10   2   2       42.58       40.10      1.55 o
  -9   2   2        3.52        2.27      1.54 o
  -8   2   2       45.29       45.44      1.64 o
  -7   2   2      215.59      224.81      3.52 o
  -6   2   2       84.21       83.06      1.69 o
  -5   2   2      677.40      719.14      8.06 o
  -4   2   2      615.41      640.84      7.14 o
  -3   2   2     1025.47     1025.78     11.05 o
  -2   2   2       44.71       48.55      1.04 o
  -1   2   2     6701.97     6160.00     71.03 o
   0   2   2     4526.15     4361.70     80.66 o
   1   2   2      870.82      811.21     10.90 o
   2   2   2      602.43      570.85      7.91 o
   3   2   2      894.76      920.53     12.40 o
   4   2   2      304.78      322.61      4.37 o
   5   2   2       51.09       50.05      1.57 o
   6   2   2      354.13      348.51      4.93 o
   7   2   2      156.87      155.13      2.84 o
   8   2   2      218.30      223.67      3.77 o
   9   2   2        2.35        4.29      1.31 o
  10   2   2        6.63        7.72      2.03 o
  11   2   2        5.95       11.18      3.68 o
 -12   3   2        4.70       11.22      3.34 o
 -11   3   2        3.78        6.83      1.58 o
 -10   3   2       51.72       49.88      2.40 o
  -9   3   2       58.63       60.57      1.89 o
  -8   3   2       40.07       41.95      1.74 o
  -7   3   2        6.68        8.96      1.11 o
  -6   3   2       62.57       62.55      1.73 o
  -5   3   2       22.72       26.47      1.08 o
  -4   3   2       24.96       26.12      0.97 o
  -3   3   2       89.94       89.47      1.45 o
  -2   3   2      247.56      247.10      3.42 o
  -1   3   2      208.98      204.42      3.41 o
   0   3   2     2264.62     2264.69     29.51 o
   1   3   2     1389.21     1417.62     21.50 o
   2   3   2      255.32      285.69      4.61 o
   3   3   2      337.78      364.87      5.56 o
   4   3   2       15.11       14.27      1.26 o
   5   3   2      227.03      224.76      4.15 o
   6   3   2      419.56      422.25      6.76 o
   7   3   2      210.79      203.23      3.37 o
   8   3   2       10.08       10.58      1.00 o
   9   3   2        3.13        7.83      2.46 o
  10   3   2       10.07       13.13      3.11 o
  11   3   2        5.64       10.75      5.23 o
 -11   4   2       27.34       28.66      2.24 o
 -10   4   2        3.96        5.98      2.93 o
  -9   4   2      223.15      212.66      3.73 o
  -8   4   2       27.88       30.58      1.60 o
  -7   4   2       19.33       16.60      1.50 o
  -6   4   2       13.63       12.81      1.13 o
  -5   4   2        2.67        3.96      0.95 o
  -4   4   2       17.87       19.87      1.01 o
  -3   4   2      187.62      179.70      2.80 o
  -2   4   2     1064.79     1087.01     13.13 o
  -1   4   2     1315.77     1356.81     18.07 o
   0   4   2      338.58      344.24      5.39 o
   1   4   2        4.78        7.44      1.85 o
   2   4   2      532.80      563.53      8.23 o
   3   4   2        8.12        8.22      1.54 o
   4   4   2      117.81      130.78      3.07 o
   5   4   2      164.75      166.04      3.53 o
   6   4   2       28.45       30.62      1.87 o
   7   4   2        4.63        2.66      1.37 o
   8   4   2       11.62       12.30      2.30 o
   9   4   2       19.36       20.78      2.86 o
  10   4   2       28.94       28.18      5.16 o
 -11   5   2       13.73       17.39      3.37 o
 -10   5   2       19.00       17.51      2.32 o
  -9   5   2       69.03       72.99      2.39 o
  -8   5   2       10.27       16.01      2.26 o
  -7   5   2      143.97      147.52      2.62 o
  -6   5   2      124.31      126.78      2.31 o
  -5   5   2       11.74       11.48      1.54 o
  -4   5   2       29.74       26.96      1.25 o
  -3   5   2      698.46      718.54     10.15 o
  -2   5   2      150.59      154.30      3.13 o
  -1   5   2      148.89      150.82      3.09 o
   0   5   2       26.42       30.93      1.57 o
   1   5   2       38.41       42.93      2.14 o
   2   5   2       19.59       18.05      1.11 o
   3   5   2      183.50      178.14      4.29 o
   4   5   2       17.09       14.44      1.97 o
   5   5   2        3.57        5.71      1.72 o
   6   5   2       27.61       26.74      2.02 o
   7   5   2       25.54       23.30      2.05 o
   8   5   2        4.94       14.01      4.96 o
   9   5   2       20.29        9.63      5.45 o
  10   5   2        2.20        0.72      3.04 o
 -10   6   2        3.99        3.49      4.80 o
  -9   6   2       17.43       18.99      2.13 o
  -8   6   2      208.38      202.79      3.72 o
  -7   6   2        4.53        1.01      1.54 o
  -6   6   2      126.77      134.84      2.31 o
  -5   6   2        9.22        9.00      1.27 o
  -4   6   2       10.74       13.57      1.52 o
  -3   6   2       25.46       28.45      1.55 o
  -2   6   2       62.06       67.54      2.32 o
  -1   6   2      330.51      337.91      5.68 o
   0   6   2       56.07       62.00      2.29 o
   1   6   2       64.37       60.51      2.03 o
   2   6   2       26.12       25.71      1.48 o
   3   6   2      153.12      156.32      4.22 o
   4   6   2        5.33        7.74      2.61 o
   5   6   2       30.95       31.00      1.85 o
   6   6   2       19.96       23.80      2.05 o
   7   6   2       35.44       34.97      2.52 o
   8   6   2       27.27       23.87      3.99 o
   9   6   2       17.42       21.78      3.42 o
  -9   7   2        9.12        7.69      2.79 o
  -8   7   2        5.21        8.46      1.68 o
  -7   7   2       38.22       34.88      1.78 o
  -6   7   2      122.14      114.15      2.73 o
  -5   7   2       74.67       79.45      3.43 o
  -4   7   2       14.03       14.58      1.49 o
  -3   7   2       51.30       50.09      2.09 o
  -2   7   2       67.11       68.92      2.35 o
  -1   7   2       16.74       19.71      2.39 o
   0   7   2       62.30       62.55      4.17 o
   1   7   2       29.91       28.90      1.65 o
   2   7   2      127.14      125.59      2.75 o
   3   7   2       16.40       12.93      1.04 o
   4   7   2       53.47       51.74      3.04 o
   5   7   2       36.57       37.60      2.66 o
   6   7   2        9.40        8.66      2.52 o
   7   7   2       23.43       17.32      2.78 o
   8   7   2       25.92       26.77      3.71 o
  -8   8   2       11.33        3.31      3.22 o
  -7   8   2       44.11       41.73      3.80 o
  -6   8   2       24.93       21.74      1.76 o
  -5   8   2       72.12       73.51      2.62 o
  -4   8   2       74.29       75.38      3.57 o
  -3   8   2       98.42       98.21      2.94 o
  -2   8   2        6.95        5.99      1.74 o
  -1   8   2       43.85       44.39      2.30 o
   0   8   2       58.86       60.02      2.24 o
   1   8   2       10.06        8.10      1.52 o
   2   8   2       59.59       62.12      2.16 o
   3   8   2        9.23        9.82      1.10 o
   4   8   2        1.09        2.71      3.05 o
   5   8   2       25.70       26.25      3.22 o
   6   8   2        0.69        4.61      3.19 o
   7   8   2       18.90       16.76      5.24 o
  -7   9   2        7.00        6.77      3.16 o
  -6   9   2       11.53       14.56      4.13 o
  -5   9   2       51.05       52.92      3.28 o
  -4   9   2       11.17       10.89      1.73 o
  -3   9   2       12.91       16.26      2.36 o
  -2   9   2       15.92       16.90      2.10 o
  -1   9   2       49.91       47.03      2.05 o
   0   9   2       36.70       38.91      1.95 o
   1   9   2        5.02        2.23      4.26 o
   2   9   2        6.09        8.23      2.72 o
   3   9   2       27.76       31.19      5.17 o
   4   9   2        1.55        2.74      3.33 o
   5   9   2       30.99       24.14      3.70 o
  -3  10   2       25.05       38.93      4.58 o
  -2  10   2       22.74       19.79      4.58 o
  -1  10   2       30.79       28.07      2.44 o
   0  10   2       11.60       11.32      2.91 o
   1  10   2        0.36       -0.19      2.29 o
   2  10   2        7.85        5.14      4.37 o
   3  10   2        9.28       13.36      3.73 o
 -13   0   3        0.69        3.11      3.80 o
 -12   0   3        1.92        7.56      2.43 o
 -11   0   3       22.07       20.91      2.02 o
 -10   0   3        7.18        9.69      1.98 o
  -9   0   3       41.45       36.18      2.03 o
  -8   0   3        2.80        4.45      2.23 o
  -7   0   3      559.62      590.07      9.62 o
  -6   0   3      266.12      275.82      4.89 o
  -5   0   3       84.55       87.80      2.03 o
  -4   0   3      475.37      457.25      5.63 o
  -3   0   3      402.90      367.31     10.42 o
  -2   0   3      240.24      236.42      6.86 o
  -1   0   3      966.45      961.92     14.66 o
   0   0   3      278.11      274.21      3.96 o
   1   0   3      141.81      142.74      2.38 o
   2   0   3       28.51       32.37      1.41 o
   3   0   3      739.00      764.31     14.66 o
   4   0   3       22.97       32.04      2.30 o
   5   0   3      355.29      364.39      8.07 o
   6   0   3      581.88      582.98     12.90 o
   7   0   3       16.64       18.81      2.32 o
   8   0   3        0.09        1.55      2.51 o
   9   0   3        1.24        3.06      3.88 o
  10   0   3       28.82       30.57      3.44 o
  11   0   3        2.24        4.32      2.38 o
 -12   1   3        2.81        3.06      1.56 o
 -11   1   3       30.60       28.19      1.42 o
 -10   1   3       18.40       15.26      1.49 o
  -9   1   3        4.37        2.77      1.50 o
  -8   1   3       28.38       30.97      1.33 o
  -7   1   3       67.26       76.47      1.59 o
  -6   1   3      292.62      293.34      3.66 o
  -5   1   3      299.46      311.92      3.49 o
  -4   1   3       96.48      107.03      1.74 o
  -3   1   3      902.73      900.58     10.69 o
  -2   1   3       65.68       68.34      1.28 o
  -1   1   3      216.23      209.59      3.26 o
   0   1   3      279.27      269.17      2.76 o
   1   1   3      126.77      133.67      1.68 o
   2   1   3      327.32      324.49      3.86 o
   3   1   3      145.62      143.55      2.35 o
   4   1   3      145.89      148.89      2.89 o
   5   1   3      180.02      184.02      3.49 o
   6   1   3       48.29       49.29      2.03 o
   7   1   3      247.79      239.18      3.97 o
   8   1   3       33.66       32.06      1.84 o
   9   1   3       75.25       71.49      4.15 o
  10   1   3        7.65       10.69      5.04 o
  11   1   3        7.99       16.67      2.79 o
 -12   2   3       36.30       34.90      2.06 o
 -11   2   3        4.57        3.25      1.70 o
 -10   2   3        1.92        0.91      1.04 o
  -9   2   3      206.37      196.47      2.89 o
  -8   2   3      100.69      106.24      1.91 o
  -7   2   3       40.08       43.69      1.09 o
  -6   2   3      110.83      122.86      2.05 o
  -5   2   3      445.53      475.70      5.54 o
  -4   2   3      489.26      486.48      5.57 o
  -3   2   3      659.60      659.79      6.74 o
  -2   2   3     1117.97     1154.53     13.56 o
  -1   2   3     1004.00      998.79     13.35 o
   0   2   3      135.40      129.24      1.87 o
   1   2   3     1355.95     1341.28     13.50 o
   2   2   3       43.04       39.24      1.21 o
   3   2   3      102.05      106.46      2.39 o
   4   2   3      226.66      237.88      3.48 o
   5   2   3       12.93        9.98      1.61 o
   6   2   3      170.61      168.34      2.92 o
   7   2   3      264.99      259.31      4.12 o
   8   2   3        1.86        0.52      1.08 o
   9   2   3       16.28       17.40      1.56 o
  10   2   3       12.31       16.31      3.70 o
 -12   3   3        2.28        0.72      2.00 o
 -11   3   3       16.99       14.15      1.62 o
 -10   3   3        3.12        4.64      1.20 o
  -9   3   3       71.89       67.74      1.95 o
  -8   3   3       12.99       13.49      1.22 o
  -7   3   3      273.43      274.06      3.70 o
  -6   3   3       84.37       86.29      1.74 o
  -5   3   3       67.73       72.35      1.53 o
  -4   3   3       81.96       84.65      1.44 o
  -3   3   3      750.33      815.76      8.95 o
  -2   3   3      553.79      546.28      9.09 o
  -1   3   3       26.49       26.30      1.21 o
   0   3   3       12.96       14.13      1.19 o
   1   3   3     1751.89     1748.43     19.78 o
   2   3   3      161.17      166.46      3.14 o
   3   3   3       95.79       99.14      2.42 o
   4   3   3      300.49      325.15      5.28 o
   5   3   3      122.21      127.92      3.03 o
   6   3   3      112.58      116.95      3.02 o
   7   3   3       16.32       17.72      1.90 o
   8   3   3       63.12       60.70      3.15 o
   9   3   3       55.27       47.96      1.83 o
  10   3   3       51.50       57.11      3.98 o
 -12   4   3        7.25        4.89      3.65 o
 -11   4   3        3.49        4.21      1.53 o
 -10   4   3       23.68       26.05      3.11 o
  -9   4   3       37.82       40.69      1.71 o
  -8   4   3      150.30      152.51      2.80 o
  -7   4   3      134.36      137.99      2.43 o
  -6   4   3        6.71        8.26      1.00 o
  -5   4   3       61.41       59.55      1.35 o
  -4   4   3       32.19       31.76      1.07 o
  -3   4   3       66.98       71.49      1.62 o
  -2   4   3      329.19      330.33      4.55 o
  -1   4   3      868.33      889.90     14.09 o
   0   4   3      710.82      721.92     10.22 o
   1   4   3      659.69      648.25      8.67 o
   2   4   3       52.01       55.10      1.87 o
   3   4   3      161.15      170.02      3.40 o
   4   4   3       51.11       54.78      2.12 o
   5   4   3       18.62       23.77      1.91 o
   6   4   3       21.68       26.71      1.99 o
   7   4   3        3.15        2.07      1.53 o
   8   4   3        0.38        2.63      3.52 o
   9   4   3       11.37        9.42      2.73 o
  10   4   3       12.55       10.32      3.20 o
 -11   5   3       26.70       25.94      2.19 o
 -10   5   3       45.43       42.39      3.36 o
  -9   5   3       53.04       52.90      1.91 o
  -8   5   3       86.78       87.61      2.01 o
  -7   5   3       25.80       23.31      1.34 o
  -6   5   3        3.64        4.65      1.33 o
  -5   5   3      167.76      166.69      2.64 o
  -4   5   3       37.91       42.21      1.57 o
  -3   5   3      160.92      167.69      3.82 o
  -2   5   3      777.04      794.22     11.18 o
  -1   5   3       70.80       70.71      2.27 o
   0   5   3      113.56      115.43      2.78 o
   1   5   3      327.20      339.37      5.69 o
   2   5   3       88.74       82.28      2.58 o
   3   5   3       42.65       42.63      1.82 o
   4   5   3        6.74        8.19      1.58 o
   5   5   3       23.72       23.99      2.04 o
   6   5   3       27.03       26.55      2.00 o
   7   5   3       21.59       23.59      2.10 o
   8   5   3       16.34       17.57      2.55 o
   9   5   3       42.07       49.42      4.17 o
 -10   6   3       49.97       51.54      4.53 o
  -9   6   3       90.49       96.25      2.41 o
  -8   6   3       91.93       91.57      1.92 o
  -7   6   3       22.04       23.82      1.25 o
  -6   6   3      161.10      162.84      2.94 o
  -5   6   3       40.53       41.83      1.59 o
  -4   6   3       20.23       21.88      1.45 o
  -3   6   3       34.78       35.66      1.69 o
  -2   6   3      116.38      120.18      2.83 o
  -1   6   3      158.42      162.50      3.46 o
   0   6   3       99.07       96.59      2.89 o
   1   6   3       39.75       41.54      2.34 o
   2   6   3       45.60       48.07      2.44 o
   3   6   3       77.69       80.51      2.97 o
   4   6   3       24.39       27.95      2.30 o
   5   6   3       77.20       72.47      2.58 o
   6   6   3       64.08       65.22      2.71 o
   7   6   3       28.74       30.58      2.37 o
   8   6   3        7.85       11.71      4.86 o
   9   6   3       25.69       33.80      3.86 o
  -9   7   3       10.33       14.90      2.28 o
  -8   7   3        1.00        5.42      1.37 o
  -7   7   3       44.98       41.52      3.83 o
  -6   7   3       23.59       24.15      1.51 o
  -5   7   3      128.24      129.79      2.95 o
  -4   7   3       55.05       51.89      1.96 o
  -3   7   3      108.44      109.81      3.93 o
  -2   7   3       79.59       82.47      2.59 o
  -1   7   3       10.20       11.87      1.56 o
   0   7   3        8.50        2.68      1.86 o
   1   7   3      142.57      136.10      2.66 o
   2   7   3       59.69       58.72      1.85 o
   3   7   3       71.92       71.43      2.70 o
   4   7   3       14.57       13.07      1.91 o
   5   7   3       16.69       16.79      2.42 o
   6   7   3        4.22        9.37      2.30 o
   7   7   3        9.46        6.00      2.92 o
   8   7   3        5.51       -0.92      5.14 o
  -8   8   3        2.70        0.20      2.95 o
  -7   8   3       88.01       87.25      2.79 o
  -6   8   3       62.68       66.82      2.44 o
  -5   8   3      103.18      102.06      3.04 o
  -4   8   3       62.25       64.17      3.15 o
  -3   8   3        6.88        6.15      2.17 o
  -2   8   3       93.12       87.32      2.73 o
  -1   8   3      210.35      207.74      3.98 o
   0   8   3       36.00       35.27      1.97 o
   1   8   3        2.03        0.89      1.32 o
   2   8   3       67.65       67.95      2.15 o
   3   8   3       47.23       49.97      3.65 o
   4   8   3       18.69       18.32      2.94 o
   5   8   3        5.70        5.34      1.87 o
   6   8   3        1.16        2.09      5.92 o
  -7   9   3       12.40       23.84      3.43 o
  -6   9   3       30.28       34.67      3.57 o
  -5   9   3       58.24       60.33      2.54 o
  -4   9   3       21.17       21.65      1.96 o
  -3   9   3        3.31        2.46      1.83 o
  -2   9   3       59.19       65.09      2.55 o
  -1   9   3       71.22       70.14      2.59 o
   0   9   3       52.99       53.08      2.20 o
   1   9   3        6.95        8.13      2.47 o
   2   9   3       22.31       22.16      5.11 o
   3   9   3       94.31       95.37      4.97 o
   4   9   3       12.97       16.47      3.06 o
   5   9   3        0.60        5.88      3.40 o
  -4  10   3       21.54       24.63      3.72 o
  -3  10   3       11.10        9.54      3.80 o
  -2  10   3       49.81       52.19      3.70 o
  -1  10   3        9.25        4.54      4.54 o
   0  10   3        0.75        2.62      4.09 o
   1  10   3        6.40        2.09      3.90 o
   2  10   3       15.86       18.63      4.27 o
 -13   0   4        0.54       -2.55      2.65 o
 -12   0   4        0.55       -0.86      2.72 o
 -11   0   4       77.92       74.77      2.71 o
 -10   0   4       34.96       27.69      2.92 o
  -9   0   4        0.95        0.99      1.55 o
  -8   0   4       38.09       37.04      1.85 o
  -7   0   4      106.04      106.92      2.59 o
  -6   0   4        5.48        5.66      1.05 o
  -5   0   4      414.07      422.16      9.03 o
  -4   0   4      522.53      514.37     17.39 o
  -3   0   4       53.42       53.83      2.18 o
  -2   0   4      754.23      716.76     13.90 o
  -1   0   4      321.02      325.86      5.42 o
   0   0   4      104.13       92.81      1.83 o
   1   0   4      707.92      657.51      9.05 o
   2   0   4     1459.68     1508.72     23.13 o
   3   0   4      384.44      406.23      6.87 o
   4   0   4      500.32      510.47      8.67 o
   5   0   4      109.01      110.54      4.03 o
   6   0   4      144.42      148.96      4.86 o
   7   0   4      563.28      560.86     12.16 o
   8   0   4       11.44       11.78      2.74 o
   9   0   4        2.34        5.89      3.21 o
  10   0   4        0.71        4.04      3.31 o
 -13   1   4        2.14        2.74      3.87 o
 -12   1   4        8.73        9.14      1.58 o
 -11   1   4       24.68       23.69      1.37 o
 -10   1   4       42.31       43.15      1.49 o
  -9   1   4       20.31       16.83      1.14 o
  -8   1   4       75.77       75.90      1.63 o
  -7   1   4       21.84       23.15      0.91 o
  -6   1   4       65.45       77.66      1.44 o
  -5   1   4      486.11      462.33      5.91 o
  -4   1   4      587.04      575.24      7.78 o
  -3   1   4        3.60        1.22      0.75 o
  -2   1   4       31.97       33.11      1.43 o
  -1   1   4      243.53      239.24      2.71 o
   0   1   4      282.65      267.85      2.85 o
   1   1   4      271.50      280.10      3.16 o
   2   1   4      911.99      981.66     10.81 o
   3   1   4      326.52      361.43      4.45 o
   4   1   4       26.57       28.12      1.27 o
   5   1   4      115.20      114.08      2.30 o
   6   1   4      166.57      163.54      3.06 o
   7   1   4      241.64      252.43      4.28 o
   8   1   4       83.24       83.20      2.54 o
   9   1   4       28.12       32.94      5.52 o
  10   1   4        0.88       -1.72      1.72 o
 -12   2   4       12.30       14.84      2.23 o
 -11   2   4       16.77       16.36      1.32 o
 -10   2   4      162.43      153.17      2.75 o
  -9   2   4       16.33       14.79      1.08 o
  -8   2   4       26.08       23.46      1.03 o
  -7   2   4       25.19       27.46      1.30 o
  -6   2   4      968.69      969.32     11.11 o
  -5   2   4       93.29       94.36      1.64 o
  -4   2   4      196.84      196.85      2.91 o
  -3   2   4      503.92      524.50      9.47 o
  -2   2   4     1844.80     1863.47     29.82 o
  -1   2   4      419.18      417.97      5.41 o
   0   2   4      274.27      273.11      3.69 o
   1   2   4      865.39      868.68      8.88 o
   2   2   4       95.46      101.02      1.66 o
   3   2   4      235.88      247.22      3.30 o
   4   2   4       16.82       15.81      1.10 o
   5   2   4       55.26       50.26      1.55 o
   6   2   4       92.35       93.89      2.17 o
   7   2   4       49.79       46.91      1.76 o
   8   2   4       15.26       16.97      1.09 o
   9   2   4        3.53        4.28      1.52 o
  10   2   4        0.70        2.89      3.53 o
 -12   3   4       27.71       34.36      3.72 o
 -11   3   4        6.35        6.62      1.25 o
 -10   3   4       45.75       43.50      2.46 o
  -9   3   4      106.86      105.09      1.90 o
  -8   3   4      178.09      175.01      2.36 o
  -7   3   4       92.35       95.34      2.04 o
  -6   3   4        1.23        1.51      1.19 o
  -5   3   4      316.94      328.93      4.16 o
  -4   3   4      336.01      352.40      3.92 o
  -3   3   4      104.78      110.44      1.75 o
  -2   3   4      960.07     1018.42     12.19 o
  -1   3   4     1351.20     1396.38     15.37 o
   0   3   4      178.90      175.43      2.68 o
   1   3   4      153.60      154.76      2.27 o
   2   3   4        0.48       -0.98      1.19 o
   3   3   4      248.46      273.16      4.16 o
   4   3   4       70.99       72.79      2.24 o
   5   3   4       56.60       54.80      2.23 o
   6   3   4      314.74      308.04      6.46 o
   7   3   4       20.56       20.74      3.06 o
   8   3   4        7.82       10.75      2.11 o
   9   3   4       14.21       11.48      8.05 o
  10   3   4        1.66        4.13      3.17 o
 -12   4   4        9.94        9.03      2.01 o
 -11   4   4        5.39        3.55      1.41 o
 -10   4   4        0.73       -0.81      0.98 o
  -9   4   4      100.36       96.29      2.06 o
  -8   4   4      176.60      170.76      2.48 o
  -7   4   4      213.29      206.14      3.32 o
  -6   4   4      320.31      315.22      4.15 o
  -5   4   4       27.47       26.33      1.00 o
  -4   4   4      183.15      190.37      2.98 o
  -3   4   4       82.58       86.24      1.77 o
  -2   4   4       61.99       66.07      1.38 o
  -1   4   4      757.83      752.43      9.38 o
   0   4   4      498.23      503.54      6.64 o
   1   4   4       32.10       29.21      1.25 o
   2   4   4       37.04       39.00      1.63 o
   3   4   4       11.24       10.35      1.40 o
   4   4   4       63.21       61.86      2.36 o
   5   4   4       24.15       20.28      2.12 o
   6   4   4       14.92       12.70      1.91 o
   7   4   4       34.92       38.93      2.30 o
   8   4   4       23.91       28.66      3.16 o
   9   4   4        0.70        0.55      4.79 o
 -11   5   4        2.75        3.03      2.77 o
 -10   5   4        6.70        6.95      1.53 o
  -9   5   4        8.31        9.49      1.07 o
  -8   5   4       48.97       46.33      1.43 o
  -7   5   4        1.75        0.68      0.92 o
  -6   5   4      356.35      335.98      4.73 o
  -5   5   4       63.93       66.35      1.73 o
  -4   5   4       49.02       53.38      1.54 o
  -3   5   4       20.36       20.95      1.23 o
  -2   5   4       84.86       84.79      1.97 o
  -1   5   4      401.83      411.59      6.49 o
   0   5   4      202.85      196.69      3.30 o
   1   5   4       67.81       67.64      1.74 o
   2   5   4       11.17       14.93      1.93 o
   3   5   4       60.71       55.88      2.09 o
   4   5   4        2.87        1.34      1.43 o
   5   5   4        2.87        5.88      2.35 o
   6   5   4      208.69      197.54      5.81 o
   7   5   4        0.73        1.86      2.18 o
   8   5   4        7.50       11.12      2.58 o
   9   5   4       16.95       13.65      4.60 o
 -10   6   4        3.80        7.21      1.76 o
  -9   6   4       11.79       14.35      1.50 o
  -8   6   4        5.05        5.03      1.10 o
  -7   6   4       30.24       36.92      1.47 o
  -6   6   4      256.26      260.69      4.10 o
  -5   6   4       31.41       32.20      1.77 o
  -4   6   4       23.89       26.91      1.38 o
  -3   6   4       95.49       98.56      2.49 o
  -2   6   4      365.69      360.03      5.91 o
  -1   6   4        2.47        1.88      1.35 o
   0   6   4      182.75      182.80      3.33 o
   1   6   4      290.90      281.44      6.18 o
   2   6   4      212.52      212.86      4.40 o
   3   6   4       43.82       39.51      2.16 o
   4   6   4       40.11       33.99      1.94 o
   5   6   4       86.45       89.22      2.72 o
   6   6   4        8.30        8.56      2.08 o
   7   6   4       57.17       66.18      6.24 o
   8   6   4       64.70       80.81      9.43 o
  -9   7   4       14.35       15.95      2.57 o
  -8   7   4       15.19       11.30      1.74 o
  -7   7   4        4.33        4.51      1.60 o
  -6   7   4        2.33        2.94      1.41 o
  -5   7   4      122.57      119.98      2.91 o
  -4   7   4       71.35       72.25      2.97 o
  -3   7   4       29.39       28.80      1.65 o
  -2   7   4       27.54       26.30      1.66 o
  -1   7   4      103.05      100.26      2.62 o
   0   7   4      149.29      139.12      3.15 o
   1   7   4       47.46       46.41      1.66 o
   2   7   4       33.75       35.24      2.39 o
   3   7   4       32.76       34.65      2.21 o
   4   7   4        6.31        6.03      1.96 o
   5   7   4       17.80       15.29      2.11 o
   6   7   4       34.51       35.49      2.76 o
   7   7   4       12.83       11.12      4.69 o
  -8   8   4        2.70        9.54      2.91 o
  -7   8   4        5.69        1.60      1.73 o
  -6   8   4        9.89       12.69      2.08 o
  -5   8   4       34.90       36.89      1.93 o
  -4   8   4       15.50       12.35      1.67 o
  -3   8   4       54.55       52.87      2.36 o
  -2   8   4       73.36       78.15      2.36 o
  -1   8   4       55.29       58.41      2.19 o
   0   8   4       39.42       36.61      2.43 o
   1   8   4       30.70       26.00      1.29 o
   2   8   4       90.10       89.10      3.45 o
   3   8   4        9.67       10.90      2.77 o
   4   8   4        5.17        7.64      2.08 o
   5   8   4        2.29       -0.49      1.94 o
   6   8   4        4.71        6.16      5.42 o
  -6   9   4        8.32        8.11      2.86 o
  -5   9   4       14.45       15.30      1.73 o
  -4   9   4        5.05        3.05      1.49 o
  -3   9   4       29.32       30.89      2.18 o
  -2   9   4       34.79       35.35      2.11 o
  -1   9   4        2.06        1.03      1.69 o
   0   9   4        2.68        4.28      1.66 o
   1   9   4        9.05       13.48      5.12 o
   2   9   4       20.08       19.62      3.40 o
   3   9   4        6.21        7.92      2.13 o
   4   9   4        0.51       -2.20      3.35 o
  -3  10   4        7.16       13.53      5.34 o
  -2  10   4        4.48        3.13      4.92 o
  -1  10   4       10.11        9.39      2.65 o
   0  10   4       14.60       18.32      3.01 o
   1  10   4       10.70        2.80      2.74 o
 -13   0   5        9.84       10.34      3.95 o
 -12   0   5        0.99       -1.39      1.97 o
 -11   0   5        0.46        2.37      1.75 o
 -10   0   5      131.72      126.69      3.25 o
  -9   0   5        9.04       12.14      2.28 o
  -8   0   5       30.03       23.94      2.44 o
  -7   0   5        4.64        1.28      1.71 o
  -6   0   5       41.19       34.39      4.16 o
  -5   0   5      281.00      289.39      5.07 o
  -4   0   5       54.89       52.05      1.66 o
  -3   0   5     1160.00     1210.69     22.96 o
  -2   0   5      112.76      129.33      2.77 o
  -1   0   5      396.05      403.43      6.77 o
   0   0   5       21.18       19.93      1.10 o
   1   0   5       76.67       87.52      1.98 o
   2   0   5      191.41      191.74      3.78 o
   3   0   5      111.96      118.95      3.48 o
   4   0   5       42.27       40.29      1.98 o
   5   0   5      204.99      214.67      4.63 o
   6   0   5        1.40       -0.23      2.24 o
   7   0   5       65.83       69.61      2.71 o
   8   0   5        4.14        5.24      2.86 o
   9   0   5        0.04        4.98      4.89 o
  10   0   5        2.29        1.99      3.33 o
 -13   1   5        0.62        2.48      2.65 o
 -12   1   5        7.68        4.74      3.41 o
 -11   1   5        0.38       -1.01      1.05 o
 -10   1   5       12.58       12.26      0.95 o
  -9   1   5        5.65        7.79      0.97 o
  -8   1   5      137.83      137.79      2.98 o
  -7   1   5      164.23      164.21      2.54 o
  -6   1   5       24.39       20.31      1.40 o
  -5   1   5       67.72       69.11      1.55 o
  -4   1   5      159.72      160.35      2.27 o
  -3   1   5      394.14      408.23      6.12 o
  -2   1   5      210.42      214.32      2.76 o
  -1   1   5       44.91       38.01      0.84 o
   0   1   5      470.12      482.46      4.87 o
   1   1   5      621.68      635.51      6.68 o
   2   1   5       19.98       17.20      0.94 o
   3   1   5      127.89      139.36      2.30 o
   4   1   5      128.64      135.98      2.32 o
   5   1   5        9.00       10.85      1.67 o
   6   1   5       78.63       75.58      1.94 o
   7   1   5      140.50      139.60      2.46 o
   8   1   5       40.39       43.07      2.35 o
   9   1   5        2.62       18.63      4.96 o
  10   1   5        1.09       -2.41      2.41 o
 -12   2   5        8.73        9.91      1.64 o
 -11   2   5        7.86       10.16      1.63 o
 -10   2   5        9.15        8.84      1.38 o
  -9   2   5       16.13       15.46      1.27 o
  -8   2   5      363.90      361.38      5.10 o
  -7   2   5       68.95       70.30      2.14 o
  -6   2   5       75.55       77.70      1.82 o
  -5   2   5       68.65       75.34      1.74 o
  -4   2   5      327.86      352.81      4.75 o
  -3   2   5       12.86       14.27      1.00 o
  -2   2   5      478.11      498.19      7.45 o
  -1   2   5      124.90      118.45      1.98 o
   0   2   5       12.21       11.32      0.72 o
   1   2   5       54.43       62.34      1.18 o
   2   2   5       77.01       78.03      1.51 o
   3   2   5      126.98      127.11      1.97 o
   4   2   5        3.83        3.51      0.89 o
   5   2   5        3.86        0.68      0.87 o
   6   2   5      104.02      101.40      2.10 o
   7   2   5       60.51       63.37      1.77 o
   8   2   5       41.82       40.40      1.49 o
   9   2   5       11.03       14.78      2.91 o
 -12   3   5        0.61        0.36      2.02 o
 -11   3   5       10.80       12.54      1.98 o
 -10   3   5       27.19       27.85      2.28 o
  -9   3   5       33.29       32.07      1.52 o
  -8   3   5      170.05      165.74      3.04 o
  -7   3   5       51.70       53.69      1.66 o
  -6   3   5      215.73      209.38      3.38 o
  -5   3   5      106.11      100.96      2.09 o
  -4   3   5       76.68       85.75      2.28 o
  -3   3   5       71.77       66.42      1.85 o
  -2   3   5       15.19       13.32      1.42 o
  -1   3   5       69.50       66.93      1.66 o
   0   3   5       36.97       39.99      1.17 o
   1   3   5       11.58       14.77      0.88 o
   2   3   5      140.95      147.41      2.80 o
   3   3   5       32.03       35.15      1.51 o
   4   3   5       22.88       20.35      1.88 o
   5   3   5       25.95       21.33      2.21 o
   6   3   5      150.54      146.79      3.14 o
   7   3   5       15.70       17.15      2.32 o
   8   3   5       55.29       60.35      3.30 o
   9   3   5       20.68       21.34      3.69 o
 -12   4   5        6.50        3.60      2.60 o
 -11   4   5        8.28       14.52      2.62 o
 -10   4   5      100.08      104.31      3.18 o
  -9   4   5      148.62      148.64      2.93 o
  -8   4   5        9.88       11.83      1.28 o
  -7   4   5       99.86      102.15      2.08 o
  -6   4   5      208.87      201.47      3.01 o
  -5   4   5       30.89       26.48      1.14 o
  -4   4   5      213.00      215.93      2.97 o
  -3   4   5       70.60       75.39      1.98 o
  -2   4   5      152.90      153.63      3.07 o
  -1   4   5      107.71      108.09      2.06 o
   0   4   5      168.21      158.37      2.66 o
   1   4   5       98.20       90.74      1.80 o
   2   4   5        1.10        4.64      1.86 o
   3   4   5       12.54       10.36      1.46 o
   4   4   5        8.43        7.54      1.74 o
   5   4   5      124.18      114.27      2.80 o
   6   4   5       65.48       64.64      2.26 o
   7   4   5        1.38        2.95      1.77 o
   8   4   5       36.09       36.72      3.29 o
   9   4   5       23.11       29.33      3.38 o
 -11   5   5       15.95       13.55      2.35 o
 -10   5   5        4.14        8.64      1.55 o
  -9   5   5       35.80       32.95      1.97 o
  -8   5   5       12.35       10.33      1.39 o
  -7   5   5      145.50      137.42      2.45 o
  -6   5   5       70.24       64.62      2.25 o
  -5   5   5      192.19      194.76      2.93 o
  -4   5   5       42.70       44.47      1.61 o
  -3   5   5        7.30        6.92      0.83 o
  -2   5   5      224.39      214.57      3.30 o
  -1   5   5       41.19       45.18      1.94 o
   0   5   5       65.44       66.43      2.10 o
   1   5   5      181.69      175.10      3.04 o
   2   5   5      250.87      240.31      4.52 o
   3   5   5       55.91       52.30      2.14 o
   4   5   5       16.15       17.48      1.66 o
   5   5   5       38.81       40.30      2.03 o
   6   5   5        9.58        8.51      5.85 o
   7   5   5        9.80       10.05      2.25 o
   8   5   5       34.49       45.93      7.60 o
 -10   6   5        2.91        3.53      2.05 o
  -9   6   5       34.39       34.23      1.78 o
  -8   6   5       56.15       56.75      1.85 o
  -7   6   5        4.28        3.99      1.49 o
  -6   6   5       25.56       27.57      1.49 o
  -5   6   5      183.21      188.78      3.18 o
  -4   6   5       28.47       28.90      1.31 o
  -3   6   5       62.83       61.18      1.69 o
  -2   6   5      508.62      506.08      5.88 o
  -1   6   5       65.37       64.55      2.05 o
   0   6   5      475.36      474.60      6.62 o
   1   6   5      183.06      180.58      3.12 o
   2   6   5       95.21      100.29      2.76 o
   3   6   5       45.72       43.54      2.71 o
   4   6   5       26.83       28.81      2.14 o
   5   6   5       52.61       61.96      3.07 o
   6   6   5        1.50        2.99      2.02 o
   7   6   5        3.03       11.02      5.09 o
  -9   7   5       15.51       16.03      1.95 o
  -8   7   5        7.69        8.54      2.51 o
  -7   7   5        1.66        1.92      1.16 o
  -6   7   5       33.90       29.13      1.47 o
  -5   7   5       20.47       23.20      1.81 o
  -4   7   5        2.15       -0.30      1.47 o
  -3   7   5       32.03       25.06      1.53 o
  -2   7   5      108.46      102.88      2.27 o
  -1   7   5       97.79       98.52      2.04 o
   0   7   5       88.54       89.89      2.64 o
   1   7   5       18.00       18.45      0.90 o
   2   7   5      208.48      197.70      4.23 o
   3   7   5       53.73       51.09      2.66 o
   4   7   5       54.15       55.70      2.84 o
   5   7   5        2.94        0.54      3.13 o
   6   7   5        5.81        8.46      3.40 o
  -7   8   5        2.11        2.16      2.55 o
  -6   8   5       11.56       13.68      1.57 o
  -4   8   5        8.14        7.46      1.34 o
  -3   8   5       70.56       62.59      2.44 o
  -2   8   5      108.36      104.12      2.52 o
  -1   8   5       19.10       19.42      1.48 o
   0   8   5        6.63        4.79      2.30 o
   1   8   5       12.99       11.40      1.07 o
   2   8   5        0.70       -1.59      2.64 o
   3   8   5       18.55       16.87      2.14 o
   4   8   5        4.59        6.63      2.46 o
   5   8   5        0.77        0.34      3.22 o
  -5   9   5        2.58        4.47      3.64 o
  -4   9   5        9.23        9.35      1.53 o
  -3   9   5       19.80       19.33      1.91 o
  -2   9   5       17.37       16.08      1.80 o
  -1   9   5        1.77       -0.45      1.42 o
   0   9   5       24.44       22.24      2.06 o
   1   9   5        7.95        8.90      3.34 o
   2   9   5       29.42       31.04      3.52 o
   3   9   5        5.26       -0.78      3.34 o
 -13   0   6        2.55        0.04      3.78 o
 -12   0   6        3.73        7.71      3.63 o
 -11   0   6       11.64       11.96      2.13 o
 -10   0   6       50.58       51.56      3.55 o
  -9   0   6      172.42      168.52      4.86 o
  -8   0   6      290.16      290.27      6.89 o
  -7   0   6      296.80      283.17      6.53 o
  -6   0   6      879.83      863.55     15.22 o
  -5   0   6      353.46      355.15      6.21 o
  -4   0   6       42.82       45.27      2.54 o
  -3   0   6     1351.98     1475.35     28.17 o
  -2   0   6      527.06      526.39      8.66 o
  -1   0   6      228.73      235.39      4.36 o
   0   0   6        1.44       -0.85      0.85 o
   1   0   6       52.43       44.34      1.55 o
   2   0   6      273.74      291.27      5.40 o
   3   0   6        1.62        0.79      1.31 o
   4   0   6        8.91        8.64      1.63 o
   5   0   6      106.49      105.79      3.12 o
   6   0   6       31.59       30.10      2.15 o
   7   0   6        1.33        0.02      2.50 o
   8   0   6        0.10       -1.49      4.58 o
   9   0   6       21.49       30.49      4.23 o
 -12   1   6        0.71        3.10      1.54 o
 -11   1   6       69.09       69.74      2.32 o
 -10   1   6        6.29        8.15      1.48 o
  -9   1   6       26.61       26.45      1.52 o
  -8   1   6      198.42      192.63      3.78 o
  -7   1   6      106.21      107.71      1.97 o
  -6   1   6       38.40       35.78      1.24 o
  -5   1   6       53.58       58.14      1.60 o
  -4   1   6      100.86       97.59      2.50 o
  -3   1   6      357.61      398.62      5.31 o
  -2   1   6      391.95      416.39      4.97 o
  -1   1   6       70.18       73.73      1.30 o
   0   1   6       55.92       57.73      1.17 o
   1   1   6       11.62       12.99      0.83 o
   2   1   6      501.58      536.33      6.35 o
   3   1   6       88.19       87.52      1.84 o
   4   1   6       49.91       48.06      1.47 o
   5   1   6      206.21      196.74      3.18 o
   6   1   6       17.31       17.57      1.29 o
   7   1   6       33.12       31.66      1.52 o
   8   1   6        6.89       10.48      2.07 o
   9   1   6       31.34       42.60      5.44 o
 -12   2   6        1.09        2.15      1.66 o
 -11   2   6        8.33        4.96      1.34 o
 -10   2   6        6.64        4.05      1.88 o
  -9   2   6      110.20      110.25      2.88 o
  -8   2   6       52.87       54.21      1.93 o
  -7   2   6      474.83      479.95      6.47 o
  -6   2   6        6.70        4.92      0.96 o
  -5   2   6      125.51      132.96      2.32 o
  -4   2   6      142.66      134.44      3.31 o
  -3   2   6       40.76       49.63      2.16 o
  -2   2   6      111.85      112.47      2.00 o
  -1   2   6        2.13        3.43      1.04 o
   0   2   6       72.35       70.27      1.63 o
   1   2   6      142.82      136.97      1.99 o
   2   2   6      382.26      397.87      4.96 o
   3   2   6       18.92       17.39      1.04 o
   4   2   6       58.65       55.60      1.53 o
   5   2   6       32.37       32.42      1.26 o
   6   2   6      126.96      128.88      2.51 o
   7   2   6       26.36       26.05      1.59 o
   8   2   6       29.78       25.58      2.51 o
   9   2   6       15.05       14.69      3.00 o
 -12   3   6        0.37        1.86      3.59 o
 -11   3   6       63.88       63.21      4.50 o
 -10   3   6       20.23       19.38      1.80 o
  -9   3   6       33.85       34.37      1.49 o
  -8   3   6       34.80       31.77      1.44 o
  -7   3   6      112.88      112.89      2.36 o
  -6   3   6      247.48      236.95      3.67 o
  -5   3   6        2.96        1.27      1.88 o
  -4   3   6      112.20      107.89      2.25 o
  -3   3   6      122.06      131.24      2.70 o
  -2   3   6       32.67       31.12      1.70 o
  -1   3   6      110.16      117.20      2.34 o
   0   3   6       66.23       68.62      1.59 o
   1   3   6      251.36      247.64      3.72 o
   2   3   6       41.21       39.45      1.23 o
   3   3   6        4.70        7.29      1.23 o
   4   3   6      104.17       98.57      2.47 o
   5   3   6       75.71       71.60      2.28 o
   6   3   6       24.80       22.49      1.71 o
   7   3   6       84.92       79.21      2.75 o
   8   3   6       42.10       56.69      4.03 o
 -12   4   6        5.32        9.61      4.28 o
 -11   4   6        6.95        3.13      3.39 o
 -10   4   6        7.57        6.91      1.40 o
  -9   4   6       20.06       16.42      1.61 o
  -8   4   6       43.51       45.77      1.75 o
  -7   4   6      220.51      221.99      5.40 o
  -6   4   6       14.09       14.11      1.31 o
  -5   4   6        5.52       10.31      2.34 o
  -4   4   6       26.00       30.10      1.98 o
  -3   4   6       39.16       43.01      2.27 o
  -2   4   6        4.05        3.37      1.50 o
  -1   4   6        6.29        6.09      1.22 o
   0   4   6      191.47      189.12      3.73 o
   1   4   6       94.13       88.62      3.22 o
   2   4   6       20.20       20.65      2.96 o
   3   4   6        5.17        1.47      1.28 o
   4   4   6       36.85       33.31      1.64 o
   5   4   6        6.81        8.65      1.60 o
   6   4   6       63.27       61.74      2.81 o
   7   4   6       34.03       34.33      3.03 o
   8   4   6        6.73       -2.32      4.96 o
 -11   5   6       36.61       42.18      3.58 o
 -10   5   6       16.13       20.02      1.64 o
  -9   5   6        8.97        9.77      1.38 o
  -8   5   6       75.41       72.30      2.15 o
  -7   5   6       37.42       32.99      1.54 o
  -6   5   6      188.22      189.63      4.15 o
  -5   5   6        6.61        9.04      1.73 o
  -4   5   6       89.59       90.11      2.63 o
  -3   5   6       55.99       56.51      2.00 o
  -2   5   6      139.42      141.97      2.91 o
  -1   5   6      234.13      228.83      3.99 o
   0   5   6      190.25      192.08      3.17 o
   1   5   6      609.06      596.68      8.96 o
   2   5   6       36.78       34.46      1.80 o
   3   5   6      129.11      122.46      3.17 o
   4   5   6      154.42      147.05      3.21 o
   5   5   6       29.15       28.97      2.39 o
   6   5   6       28.27       21.31      2.41 o
   7   5   6       24.82       31.85      3.70 o
 -10   6   6       16.57       22.00      2.82 o
  -9   6   6       22.84       23.30      1.79 o
  -8   6   6       21.76       21.97      1.49 o
  -7   6   6       34.10       31.43      1.58 o
  -6   6   6      104.66       98.73      1.94 o
  -5   6   6       19.98       18.97      1.45 o
  -4   6   6      131.53      133.52      3.40 o
  -3   6   6      187.82      192.40      4.77 o
  -2   6   6       62.98       61.57      2.37 o
  -1   6   6      253.05      248.62      4.03 o
   0   6   6       40.88       44.09      1.46 o
   1   6   6       14.97       20.75      1.71 o
   2   6   6       59.23       62.94      2.82 o
   3   6   6       29.84       35.19      3.58 o
   4   6   6        6.20        4.77      2.23 o
   5   6   6       13.43       17.71      2.23 o
   6   6   6       19.61       16.90      2.57 o
  -9   7   6       17.13       19.00      2.38 o
  -8   7   6        0.19        2.03      1.53 o
  -7   7   6        6.79        6.58      2.28 o
  -6   7   6        0.30        0.79      1.84 o
  -5   7   6        0.59       -0.97      1.05 o
  -4   7   6       40.82       42.21      1.50 o
  -3   7   6       17.94       15.81      1.14 o
  -2   7   6       25.13       23.55      1.27 o
  -1   7   6       37.11       33.07      1.33 o
   0   7   6       24.87       21.87      1.48 o
   1   7   6       56.64       50.80      2.10 o
   2   7   6        8.01        8.33      1.95 o
   3   7   6        6.37        5.57      2.25 o
   4   7   6        2.13        0.26      2.07 o
   5   7   6       34.74       30.36      4.12 o
  -7   8   6       16.37       19.38      3.27 o
  -6   8   6        3.85        5.46      2.77 o
  -5   8   6        0.16        2.97      1.10 o
  -4   8   6       25.87       21.63      1.79 o
  -3   8   6       36.75       30.39      1.90 o
  -2   8   6       57.76       57.42      2.03 o
  -1   8   6       27.90       28.65      1.83 o
   0   8   6       32.68       26.87      1.44 o
   1   8   6       33.93       24.50      3.95 o
   2   8   6        7.49        7.46      1.90 o
   3   8   6        1.91        0.96      2.19 o
   4   8   6       30.68       36.79      3.90 o
  -5   9   6       14.84       21.34      4.42 o
  -4   9   6       23.53       22.32      3.18 o
  -3   9   6        4.98       -2.58      2.58 o
  -2   9   6        2.63        2.34      2.18 o
  -1   9   6        7.36        3.79      2.98 o
   0   9   6       10.57       11.39      3.88 o
   1   9   6       19.71       13.42      3.57 o
   2   9   6        6.71        0.08      2.87 o
 -12   0   7        0.25        0.19      1.89 o
 -11   0   7       39.54       44.24      2.54 o
 -10   0   7      103.88      108.47      3.75 o
  -9   0   7      172.15      174.62      4.80 o
  -8   0   7     1286.33     1276.78     24.77 o
  -7   0   7      233.08      234.18      4.92 o
  -6   0   7       25.04       23.44      1.35 o
  -5   0   7        0.01       -1.17      1.17 o
  -4   0   7       33.38       34.44      2.29 o
  -3   0   7      153.07      158.87      4.30 o
  -2   0   7       32.02       34.25      1.52 o
  -1   0   7      520.08      515.17      8.70 o
   0   0   7      144.65      141.82      2.85 o
   1   0   7       79.12       78.72      2.09 o
   2   0   7       10.42       11.08      1.62 o
   3   0   7       16.46       16.16      1.74 o
   4   0   7      197.28      189.33      4.31 o
   5   0   7        0.00       -0.87      1.77 o
   6   0   7        4.57        2.79      1.76 o
   7   0   7       66.36       65.84      3.14 o
   8   0   7        3.92        3.00      4.39 o
 -12   1   7        3.63        2.21      2.77 o
 -11   1   7        1.43        2.48      1.39 o
 -10   1   7        0.95        0.00      1.33 o
  -9   1   7        6.48        6.65      1.40 o
  -8   1   7      146.83      150.56      2.51 o
  -7   1   7      132.97      131.85      2.47 o
  -6   1   7       63.38       63.74      1.79 o
  -5   1   7      273.14      270.34      4.73 o
  -4   1   7      420.87      435.85      5.86 o
  -3   1   7      251.00      267.05      3.67 o
  -2   1   7      114.99      115.12      1.94 o
  -1   1   7       85.21       87.11      1.65 o
   0   1   7      272.78      255.93      3.00 o
   1   1   7       38.81       38.36      1.15 o
   2   1   7       38.27       38.09      1.30 o
   3   1   7        5.35        5.42      1.27 o
   4   1   7       27.79       27.07      1.34 o
   5   1   7      100.43       93.29      2.25 o
   6   1   7       18.82       19.87      1.34 o
   7   1   7       43.92       45.55      2.03 o
   8   1   7        0.96        3.84      2.21 o
 -12   2   7        2.58       -2.08      2.85 o
 -11   2   7        6.54        4.55      1.34 o
 -10   2   7        0.94       -0.54      1.46 o
  -9   2   7      150.68      150.21      2.57 o
  -8   2   7        0.06       -0.94      0.94 o
  -7   2   7      412.28      416.43      5.77 o
  -6   2   7       20.68       21.15      1.06 o
  -5   2   7      115.82      119.19      2.74 o
  -4   2   7       53.83       53.57      1.56 o
  -3   2   7      115.23      114.10      2.05 o
  -2   2   7       90.98       85.66      1.78 o
  -1   2   7       76.10       70.63      1.46 o
   0   2   7      207.08      215.16      2.80 o
   1   2   7       48.91       48.65      1.20 o
   2   2   7        7.80        5.77      0.97 o
   3   2   7       44.61       43.71      1.35 o
   4   2   7       78.09       72.47      1.63 o
   5   2   7       30.12       26.97      1.16 o
   6   2   7       35.87       33.73      1.39 o
   7   2   7       20.42       23.95      2.54 o
   8   2   7       39.71       38.24      4.95 o
 -12   3   7       16.51       12.16      3.78 o
 -11   3   7        6.51        7.01      2.62 o
 -10   3   7        8.63        6.85      1.21 o
  -9   3   7       23.06       23.96      1.38 o
  -8   3   7       53.13       52.55      2.03 o
  -7   3   7        0.85       -1.03      1.03 o
  -6   3   7       57.25       55.41      2.10 o
  -5   3   7      102.33       94.49      2.57 o
  -4   3   7       28.15       31.15      1.45 o
  -3   3   7      190.63      191.74      3.23 o
  -2   3   7       87.35       91.65      2.32 o
  -1   3   7       80.07       82.25      2.14 o
   0   3   7      252.68      253.81      3.46 o
   1   3   7      308.67      311.45      4.10 o
   2   3   7       83.94       81.83      2.52 o
   3   3   7       97.61       97.46      1.94 o
   4   3   7       18.51       13.94      1.52 o
   5   3   7       57.19       64.10      2.83 o
   6   3   7       36.76       42.12      2.22 o
   7   3   7       15.78       17.13      3.35 o
   8   3   7        4.49        9.39      3.31 o
 -11   4   7        1.34       -2.96      2.96 o
 -10   4   7       31.18       34.09      2.54 o
  -9   4   7       11.77       13.82      1.60 o
  -8   4   7        2.41        1.68      1.35 o
  -7   4   7      114.86      110.24      3.26 o
  -6   4   7       66.79       68.02      2.43 o
  -5   4   7      101.72       92.74      2.64 o
  -4   4   7       11.80       13.68      1.27 o
  -3   4   7       74.06       74.52      2.03 o
  -2   4   7      177.87      176.52      3.24 o
  -1   4   7      270.14      264.67      4.23 o
   0   4   7      110.57      114.23      2.22 o
   1   4   7       75.94       76.17      3.13 o
   2   4   7        8.02        4.86      1.33 o
   3   4   7        6.09        5.14      1.81 o
   4   4   7       40.24       34.74      1.80 o
   5   4   7       38.08       37.58      2.02 o
   6   4   7       25.40       25.21      2.45 o
   7   4   7       23.23       21.19      6.71 o
 -11   5   7       18.58       12.55      3.96 o
 -10   5   7       10.83       13.21      3.73 o
  -9   5   7        1.58       -0.60      1.24 o
  -8   5   7       13.50       13.54      1.93 o
  -7   5   7        0.16       -0.82      1.98 o
  -6   5   7       24.18       19.76      2.04 o
  -5   5   7       56.01       54.45      2.34 o
  -4   5   7       16.27       21.93      2.04 o
  -3   5   7       22.02       21.99      1.59 o
  -2   5   7      324.64      319.88      5.03 o
  -1   5   7      282.26      290.09      5.08 o
   0   5   7        8.71        7.40      1.23 o
   1   5   7       20.43       20.92      2.00 o
   2   5   7      214.21      203.80      4.05 o
   3   5   7        9.04        9.76      3.03 o
   4   5   7        3.19        0.11      2.91 o
   5   5   7       58.83       60.63      2.73 o
   6   5   7       20.00       18.00      3.24 o
 -10   6   7       16.07       12.69      3.26 o
  -9   6   7       22.28       19.03      2.86 o
  -8   6   7       17.35       17.94      2.35 o
  -7   6   7       38.40       34.93      2.05 o
  -6   6   7       28.14       27.48      2.16 o
  -5   6   7        5.88        3.48      3.55 o
  -4   6   7       86.38       88.80      3.47 o
  -3   6   7       22.08       21.05      1.73 o
  -2   6   7       80.30       82.02      2.52 o
  -1   6   7       26.25       24.94      1.23 o
   0   6   7       68.08       66.73      2.18 o
   1   6   7        4.10        3.69      1.35 o
   2   6   7       53.83       58.14      2.41 o
   3   6   7        3.95        1.17      2.65 o
   4   6   7       10.32        5.77      1.99 o
   5   6   7        3.45        1.28      2.01 o
   6   6   7        1.30       -0.41      3.35 o
  -9   7   7       18.35       17.08      4.88 o
  -8   7   7        7.46        5.04      2.86 o
  -7   7   7       10.49        2.59      2.86 o
  -6   7   7        3.70        1.66      2.48 o
  -5   7   7       43.19       40.89      3.05 o
  -4   7   7        9.63       10.71      3.56 o
  -3   7   7      116.79      114.36      3.65 o
  -2   7   7       27.29       29.26      1.90 o
  -1   7   7        6.89        5.35      0.83 o
   0   7   7        0.92        0.85      1.26 o
   1   7   7       10.34       11.87      3.08 o
   2   7   7        1.73        0.32      2.34 o
   3   7   7        4.11        5.66      1.79 o
   4   7   7       17.94       23.00      3.46 o
  -6   8   7        0.97       -1.63      3.97 o
  -5   8   7       27.95       29.79      4.09 o
  -4   8   7        1.61        0.45      2.60 o
  -3   8   7       51.48       56.41      3.57 o
  -2   8   7       28.87       26.83      2.61 o
  -1   8   7       47.31       48.61      1.88 o
   0   8   7       61.18       50.91      4.09 o
   1   8   7       48.37       53.33      4.11 o
   2   8   7        0.68       -4.69      4.69 o
   3   8   7        1.29        4.07      4.41 o
  -4   9   7        0.63        1.48      4.19 o
  -3   9   7       11.01       12.51      3.55 o
  -2   9   7        7.16       11.28      5.14 o
  -1   9   7        0.37       -1.82      3.55 o
   0   9   7        3.35       -3.35      3.35 o
 -12   0   8       14.09       14.09      3.78 o
 -11   0   8       21.60       23.55      5.14 o
 -10   0   8      117.13      121.78      4.10 o
  -9   0   8      247.81      232.91      8.98 o
  -8   0   8        5.77        9.64      1.88 o
  -7   0   8        1.58       -0.59      1.97 o
  -6   0   8       36.77       37.85      1.68 o
  -5   0   8        0.08       -0.04      2.36 o
  -4   0   8       15.02       15.59      1.92 o
  -3   0   8       29.48       34.66      1.72 o
  -2   0   8       12.73       16.53      1.63 o
  -1   0   8        4.03        4.64      2.01 o
   0   0   8       52.75       50.98      2.03 o
   1   0   8      122.68      118.18      2.69 o
   2   0   8        0.05       -0.23      0.57 o
   3   0   8       11.14       13.23      1.60 o
   4   0   8       25.21       22.39      2.05 o
   5   0   8        7.63        6.90      1.71 o
   6   0   8        0.85        1.12      1.86 o
   7   0   8        4.02        3.92      4.17 o
 -12   1   8        2.70        2.05      2.24 o
 -11   1   8        9.08       10.09      1.66 o
 -10   1   8       12.95       13.27      1.35 o
  -9   1   8       15.28       15.50      1.39 o
  -8   1   8      326.22      338.25      4.45 o
  -7   1   8      462.23      458.97      6.89 o
  -6   1   8       61.72       62.61      1.55 o
  -5   1   8       24.86       23.65      1.16 o
  -4   1   8      118.93      127.23      2.21 o
  -3   1   8      101.23      104.48      1.91 o
  -2   1   8        4.92        6.05      0.82 o
  -1   1   8        8.02        8.04      0.97 o
   0   1   8       68.10       67.03      1.48 o
   1   1   8       39.31       39.09      1.21 o
   2   1   8      133.09      129.03      2.27 o
   3   1   8       14.23       11.49      1.09 o
   4   1   8       50.86       46.39      1.68 o
   5   1   8       10.42        8.91      1.80 o
   6   1   8        8.87        4.48      2.03 o
   7   1   8       22.91       19.51      1.95 o
 -12   2   8       26.01       30.19      3.39 o
 -11   2   8       18.03       18.61      1.55 o
 -10   2   8       15.01       13.81      1.87 o
  -9   2   8       36.42       37.97      1.32 o
  -8   2   8       45.84       45.94      1.48 o
  -7   2   8      268.43      269.26      4.15 o
  -6   2   8      150.67      153.39      3.79 o
  -5   2   8       12.46       13.53      2.10 o
  -4   2   8       29.05       32.63      1.25 o
  -3   2   8       55.34       54.24      1.54 o
  -2   2   8       12.34       13.72      1.23 o
  -1   2   8       27.92       28.13      1.72 o
   0   2   8       73.94       74.76      1.62 o
   1   2   8      155.23      149.47      2.30 o
   2   2   8       11.89       13.70      1.47 o
   3   2   8       13.85       13.93      1.06 o
   4   2   8       44.12       40.13      1.63 o
   5   2   8        3.33        2.74      0.87 o
   6   2   8        5.21        3.86      2.77 o
   7   2   8       12.17       11.22      9.17 o
 -11   3   8        4.53        4.48      5.30 o
 -10   3   8       12.07       12.33      1.20 o
  -9   3   8        1.44        2.14      1.07 o
  -8   3   8        1.59        2.19      0.98 o
  -7   3   8       65.61       69.23      2.41 o
  -6   3   8       50.54       49.87      2.17 o
  -5   3   8       10.11        9.51      1.57 o
  -4   3   8       32.51       29.97      1.74 o
  -3   3   8       16.88       17.29      1.42 o
  -2   3   8      277.27      273.22      4.34 o
  -1   3   8      413.90      416.93      5.37 o
   0   3   8      465.88      458.18      5.65 o
   1   3   8      101.37      100.21      1.97 o
   2   3   8       73.03       72.24      1.75 o
   3   3   8       30.23       23.49      2.29 o
   4   3   8       33.80       35.82      1.83 o
   5   3   8       19.06       15.46      2.32 o
   6   3   8        6.50        3.19      1.91 o
 -11   4   8       47.62       47.56      3.85 o
 -10   4   8        9.88       11.28      4.34 o
  -9   4   8        3.05        4.83      1.23 o
  -8   4   8       19.34       19.48      1.83 o
  -7   4   8       18.18       14.65      1.79 o
  -6   4   8       26.04       21.52      1.94 o
  -5   4   8        0.20       -1.37      1.72 o
  -4   4   8      299.60      280.77      6.96 o
  -3   4   8      115.57      109.45      2.49 o
  -2   4   8       13.13       16.67      1.71 o
  -1   4   8      150.16      157.68      3.36 o
   0   4   8       30.07       28.56      1.58 o
   1   4   8       57.34       61.40      1.76 o
   2   4   8       58.88       62.55      3.05 o
   3   4   8       20.60       17.20      3.66 o
   4   4   8        1.35        0.10      1.72 o
   5   4   8       10.66        7.89      3.77 o
   6   4   8       16.18       15.75      2.33 o
 -10   5   8       19.66       28.40      2.64 o
  -9   5   8        8.76        9.51      2.70 o
  -8   5   8        3.08        1.65      1.84 o
  -7   5   8       52.88       43.49      2.49 o
  -6   5   8        7.38        3.94      1.59 o
  -5   5   8       18.75       16.03      1.92 o
  -4   5   8       65.71       60.90      1.85 o
  -3   5   8       24.07       25.79      1.74 o
  -2   5   8       24.47       20.85      1.69 o
  -1   5   8       20.36       21.96      2.58 o
   0   5   8       23.19       24.72      1.16 o
   1   5   8       59.05       61.97      2.08 o
   2   5   8        3.55        6.26      2.05 o
   3   5   8        6.38        8.92      1.77 o
   4   5   8       20.41       23.78      2.90 o
   5   5   8        4.75       12.14      3.71 o
  -9   6   8        2.07        0.50      3.20 o
  -8   6   8       13.08       18.86      4.69 o
  -7   6   8        1.48        1.48      2.24 o
  -6   6   8        6.41        8.44      2.08 o
  -5   6   8       17.56       10.74      2.37 o
  -4   6   8        4.59        2.41      1.56 o
  -3   6   8       30.93       28.70      1.89 o
  -2   6   8       15.77       12.15      1.66 o
  -1   6   8        1.10        0.31      1.87 o
   0   6   8        0.74       -0.58      1.37 o
   1   6   8       22.98       20.63      2.22 o
   2   6   8        9.71        9.50      1.71 o
   3   6   8        0.60        0.08      1.64 o
   4   6   8        6.36        1.31      6.10 o
  -8   7   8       64.10       64.76      3.99 o
  -7   7   8        1.72        2.18      2.89 o
  -6   7   8       16.88       27.49      3.47 o
  -5   7   8        5.97       10.28      2.72 o
  -4   7   8       13.74       17.27      2.69 o
  -3   7   8       46.30       49.50      3.17 o
  -2   7   8        5.52        4.50      1.72 o
  -1   7   8       13.48       15.89      1.68 o
   0   7   8        8.98        9.89      2.99 o
   1   7   8       14.23       18.68      2.67 o
   2   7   8        0.90       -3.77      6.13 o
   3   7   8        4.16        0.44      4.48 o
  -6   8   8        2.19        2.18      3.81 o
  -5   8   8       12.57       15.35      3.69 o
  -4   8   8        3.75        5.22      2.65 o
  -3   8   8       14.90       18.57      2.46 o
  -2   8   8       22.46       26.30      2.51 o
  -1   8   8        8.48        4.37      4.70 o
   0   8   8        4.19        3.36      5.62 o
   1   8   8       12.52        8.02      2.84 o
 -12   0   9        9.16        5.32      3.24 o
 -11   0   9        0.07        0.07      1.71 o
 -10   0   9        2.03        0.66      2.65 o
  -9   0   9        0.67        0.05      1.54 o
  -8   0   9      204.15      203.33      4.52 o
  -7   0   9        1.61        3.70      1.34 o
  -6   0   9       32.36       31.75      1.86 o
  -5   0   9        7.36        5.86      1.50 o
  -4   0   9       52.38       51.42      3.60 o
  -3   0   9      187.97      178.93      4.50 o
  -2   0   9       14.11       11.82      1.45 o
  -1   0   9      618.88      627.89     10.65 o
   0   0   9       90.74      100.16      2.79 o
   1   0   9      115.59      116.36      3.57 o
   2   0   9       23.36       22.47      1.64 o
   3   0   9       17.22       16.83      1.76 o
   4   0   9       59.64       60.65      2.42 o
   5   0   9        4.99        6.69      1.66 o
   6   0   9        0.63        0.73      3.79 o
 -12   1   9       13.84       22.38      4.07 o
 -11   1   9       10.69       10.53      1.47 o
 -10   1   9        3.43        5.60      1.18 o
  -9   1   9       45.47       42.05      1.84 o
  -8   1   9       47.79       52.67      2.41 o
  -7   1   9       79.33       77.24      1.82 o
  -6   1   9       67.39       71.42      1.54 o
  -5   1   9       67.88       65.35      1.32 o
  -4   1   9       12.25       14.56      0.93 o
  -3   1   9        6.88        6.54      0.99 o
  -2   1   9       12.20       11.91      0.97 o
  -1   1   9      208.31      216.75      3.20 o
   0   1   9      212.30      219.78      3.02 o
   1   1   9       57.59       55.78      1.46 o
   2   1   9       18.08       18.77      1.22 o
   3   1   9       32.30       34.31      1.43 o
   4   1   9       77.35       69.04      1.84 o
   5   1   9        7.48        7.51      1.30 o
   6   1   9       54.38       54.11      2.81 o
 -11   2   9        4.67        5.01      1.60 o
 -10   2   9        3.83        3.05      1.16 o
  -9   2   9      153.36      148.79      2.87 o
  -8   2   9       77.63       76.81      1.88 o
  -7   2   9       91.91       92.29      3.60 o
  -6   2   9       52.82       47.59      2.13 o
  -5   2   9       88.53       76.69      2.06 o
  -4   2   9       30.32       26.83      1.29 o
  -3   2   9       59.55       59.76      1.89 o
  -2   2   9      182.30      179.81      3.33 o
  -1   2   9      264.30      261.73      3.75 o
   0   2   9       66.60       67.23      1.49 o
   1   2   9        6.79        7.31      0.98 o
   2   2   9       19.12       17.75      1.13 o
   3   2   9       22.95       24.33      1.24 o
   4   2   9       31.60       30.75      1.27 o
   5   2   9        1.83       -0.75      1.94 o
   6   2   9        5.04        5.82      2.33 o
 -11   3   9       12.95       10.51      4.60 o
 -10   3   9       12.07       12.46      2.36 o
  -9   3   9       30.47       24.07      1.33 o
  -8   3   9       53.61       56.15      2.34 o
  -7   3   9       86.17       85.47      2.73 o
  -6   3   9        7.62        5.95      1.80 o
  -5   3   9      109.39      104.23      3.51 o
  -4   3   9       41.61       38.55      1.54 o
  -3   3   9       21.28       18.34      1.30 o
  -2   3   9      226.82      230.49      3.95 o
  -1   3   9       32.93       34.62      1.87 o
   0   3   9       77.58       70.78      1.80 o
   1   3   9      128.47      123.77      2.21 o
   2   3   9       12.16       14.47      1.33 o
   3   3   9       25.83       25.37      1.26 o
   4   3   9       21.95       23.07      2.03 o
   5   3   9        3.22        5.71      2.23 o
   6   3   9        3.81       -3.29      3.52 o
 -11   4   9        2.02        5.46      4.11 o
 -10   4   9       41.48       51.03      3.74 o
  -9   4   9        6.46        5.84      1.98 o
  -8   4   9       35.59       35.00      2.55 o
  -7   4   9       31.70       37.28      2.40 o
  -6   4   9      109.79      102.06      3.06 o
  -5   4   9       44.81       45.63      2.54 o
  -4   4   9       69.93       69.21      2.01 o
  -3   4   9      114.24      109.35      2.55 o
  -2   4   9       67.84       63.61      2.05 o
  -1   4   9       31.19       31.88      1.77 o
   0   4   9        9.01        6.66      0.93 o
   1   4   9        8.47       10.00      1.14 o
   2   4   9        2.28        3.03      1.32 o
   3   4   9       11.40       10.64      1.99 o
   4   4   9        0.45        1.49      5.89 o
   5   4   9        1.05       -2.20      3.10 o
 -10   5   9       12.71       16.14      6.20 o
  -9   5   9        4.00        3.00      2.06 o
  -8   5   9        2.54        7.19      1.91 o
  -7   5   9       18.10       15.18      2.36 o
  -6   5   9       12.03        8.90      2.58 o
  -5   5   9       12.92       10.82      1.67 o
  -4   5   9        6.74        3.05      1.36 o
  -3   5   9       52.28       48.18      2.18 o
  -2   5   9        6.60        7.67      1.46 o
  -1   5   9        2.58        4.54      2.10 o
   0   5   9       29.54       26.96      2.77 o
   1   5   9       13.70       17.33      2.29 o
   2   5   9       35.93       37.10      2.15 o
   3   5   9       44.51       51.83      2.56 o
   4   5   9        0.07        3.83      2.89 o
  -9   6   9       11.82       14.66      5.14 o
  -8   6   9        4.87       10.57      2.95 o
  -7   6   9       30.63       37.82      3.74 o
  -6   6   9        1.78        3.90      2.46 o
  -5   6   9       31.08       30.41      2.22 o
  -4   6   9        1.16        4.13      2.49 o
  -3   6   9        3.61        3.80      1.98 o
  -2   6   9       34.69       37.73      2.69 o
  -1   6   9        3.14        4.77      2.11 o
   0   6   9       20.87       19.61      2.50 o
   1   6   9        2.58        2.26      2.46 o
   2   6   9        5.40        6.62      3.06 o
   3   6   9        2.28        2.87      2.60 o
  -7   7   9        7.26        2.01      7.87 o
  -6   7   9        9.11        7.46      2.96 o
  -5   7   9        3.43        0.77      2.64 o
  -4   7   9        8.26        6.40      2.38 o
  -3   7   9        6.64        7.95      2.43 o
  -2   7   9        1.45       -0.63      1.71 o
  -1   7   9        2.62        2.04      4.35 o
   0   7   9       23.69       26.68      4.69 o
   1   7   9       16.31       16.82      4.19 o
   2   7   9        6.33        3.87      2.57 o
  -4   8   9        2.61        0.39      2.59 o
  -3   8   9        0.77        7.49      4.81 o
  -2   8   9       12.13       13.82      2.77 o
  -1   8   9       30.34       30.96      3.53 o
 -11   0  10        0.67       -1.11      3.21 o
 -10   0  10       34.48       33.33      3.35 o
  -9   0  10       10.20       10.38      1.65 o
  -8   0  10        5.13        4.52      1.46 o
  -7   0  10      108.25      107.56      3.49 o
  -6   0  10        0.00       -0.56      1.45 o
  -5   0  10      146.75      148.07      3.59 o
  -4   0  10      173.76      168.33      3.80 o
  -3   0  10        0.02       -1.34      1.34 o
  -2   0  10      147.14      148.53      3.99 o
  -1   0  10      101.02      109.51      3.09 o
   0   0  10      228.58      237.48      5.11 o
   1   0  10        6.73        7.80      1.54 o
   2   0  10        6.36        7.47      2.56 o
   3   0  10       11.55       16.61      2.62 o
   4   0  10       47.37       42.32      2.11 o
   5   0  10        2.42        2.55      3.49 o
 -11   1  10        7.20        8.90      3.50 o
 -10   1  10        5.11        4.62      1.77 o
  -9   1  10       20.24       19.20      1.33 o
  -8   1  10       45.57       39.52      2.75 o
  -7   1  10       67.25       67.43      1.81 o
  -6   1  10       28.33       27.22      1.47 o
  -5   1  10        6.17        9.14      1.64 o
  -4   1  10       74.14       78.59      2.28 o
  -3   1  10       91.74       90.80      1.85 o
  -2   1  10        0.95        1.83      0.94 o
  -1   1  10      173.52      175.45      2.86 o
   0   1  10      193.30      188.81      3.00 o
   1   1  10       26.40       26.32      1.36 o
   2   1  10       52.19       50.81      1.57 o
   3   1  10        5.72        5.05      1.25 o
   4   1  10        1.11        2.92      1.61 o
   5   1  10       16.58       14.02      2.07 o
 -11   2  10       19.39       19.23      2.23 o
 -10   2  10       13.93       18.07      2.27 o
  -9   2  10       81.02       88.47      4.46 o
  -8   2  10       25.32       24.09      2.09 o
  -7   2  10       12.43        7.80      2.91 o
  -6   2  10       19.61       20.34      1.62 o
  -5   2  10        9.55       11.98      1.36 o
  -4   2  10       72.76       71.22      2.16 o
  -3   2  10       99.31       98.17      2.14 o
  -2   2  10       51.95       52.51      2.34 o
  -1   2  10      156.16      156.83      2.67 o
   0   2  10       40.68       40.33      1.34 o
   1   2  10        2.34        2.93      0.98 o
   2   2  10        2.99        2.27      1.52 o
   3   2  10       11.92       12.95      1.24 o
   4   2  10        0.90       -1.48      2.58 o
   5   2  10        1.78        1.15      2.29 o
 -10   3  10       16.25       20.74      2.34 o
  -9   3  10       24.95       31.71      2.25 o
  -8   3  10       67.53       72.17      4.25 o
  -7   3  10       50.54       43.83      2.66 o
  -6   3  10       13.31       12.97      1.64 o
  -5   3  10       37.21       32.85      2.52 o
  -4   3  10       38.24       39.44      1.70 o
  -3   3  10       27.76       24.46      1.48 o
  -2   3  10        3.12        4.77      1.17 o
  -1   3  10       40.85       45.02      1.65 o
   0   3  10       64.64       65.62      1.88 o
   1   3  10       25.78       25.23      1.69 o
   2   3  10       22.05       23.60      1.50 o
   3   3  10        1.54        1.01      1.61 o
   4   3  10        2.08        5.14      3.94 o
 -10   4  10       16.40       12.57      2.55 o
  -9   4  10        5.16        7.34      2.20 o
  -8   4  10       46.50       47.15      4.35 o
  -7   4  10       55.64       56.22      2.71 o
  -6   4  10       41.61       43.09      2.61 o
  -5   4  10        9.26        6.56      1.32 o
  -4   4  10      105.71       97.74      2.53 o
  -3   4  10       26.79       24.82      1.73 o
  -2   4  10        2.37        5.00      1.76 o
  -1   4  10        7.85        5.80      1.86 o
   0   4  10        0.77       -0.20      1.54 o
   1   4  10        2.24        3.40      1.48 o
   2   4  10        5.58       10.04      4.47 o
   3   4  10        9.72        6.52      3.09 o
   4   4  10        1.76       -4.31      4.31 o
  -9   5  10        6.99        1.07      3.21 o
  -8   5  10       32.77       34.21      2.85 o
  -7   5  10       13.21       17.02      2.33 o
  -6   5  10       35.81       40.67      2.37 o
  -5   5  10        5.35        5.40      1.87 o
  -4   5  10       17.50       17.02      1.64 o
  -3   5  10       13.81       11.31      1.93 o
  -2   5  10        7.79        7.08      1.65 o
  -1   5  10       18.54       20.18      1.83 o
   0   5  10       11.16       12.94      1.75 o
   1   5  10       60.36       62.34      3.80 o
   2   5  10       20.25       26.97      3.22 o
   3   5  10        8.11        8.97      3.79 o
  -8   6  10       22.24       27.10      3.55 o
  -7   6  10       17.63       18.56      4.40 o
  -6   6  10       24.03       27.29      2.86 o
  -5   6  10       21.82       22.73      2.58 o
  -4   6  10        0.67        1.47      1.86 o
  -3   6  10       18.77       20.16      1.92 o
  -2   6  10       43.31       49.11      2.49 o
  -1   6  10       16.81       19.07      2.14 o
   0   6  10        2.91        2.07      3.35 o
   1   6  10       21.92       24.35      2.94 o
   2   6  10       22.62       20.26      6.44 o
  -6   7  10       17.93       21.06      2.95 o
  -5   7  10        5.22        9.75      3.22 o
  -4   7  10        2.59        2.40      2.47 o
  -3   7  10        6.21        4.54      2.24 o
  -2   7  10        3.33       -2.80      2.80 o
  -1   7  10       12.86       18.13      3.00 o
   0   7  10        3.94       11.71      5.02 o
 -10   0  11        0.25        4.27      3.79 o
  -9   0  11        2.23       -3.29      3.29 o
  -8   0  11        0.30        1.07      1.33 o
  -7   0  11        0.21        0.72      0.89 o
  -6   0  11      272.01      246.08      5.19 o
  -5   0  11        1.08        1.31      1.29 o
  -4   0  11      138.79      143.37      3.45 o
  -3   0  11      112.37      109.06      2.99 o
  -2   0  11       16.99       18.61      2.56 o
  -1   0  11      191.17      191.29      4.37 o
   0   0  11       21.56       23.84      2.84 o
   1   0  11        0.13       -2.62      2.62 o
   2   0  11        1.72        6.19      2.05 o
   3   0  11        4.15        3.02      1.60 o
   4   0  11        0.00        6.85      2.97 o
 -10   1  11       29.25       30.70      3.32 o
  -9   1  11       24.24       26.54      2.07 o
  -8   1  11       29.31       26.18      1.33 o
  -7   1  11        4.06        5.29      3.23 o
  -6   1  11       78.57       80.10      2.76 o
  -5   1  11        5.94        7.55      1.66 o
  -4   1  11       62.94       67.82      2.12 o
  -3   1  11       36.95       35.70      1.33 o
  -2   1  11      124.13      116.17      2.75 o
  -1   1  11      253.71      262.94      3.85 o
   0   1  11       27.40       26.49      1.40 o
   1   1  11       76.29       80.81      2.05 o
   2   1  11        1.25       -1.31      1.31 o
   3   1  11        3.97        7.14      1.33 o
   4   1  11       10.91        7.70      3.18 o
 -10   2  11        1.83        5.36      4.21 o
  -9   2  11       26.82       28.19      3.13 o
  -8   2  11       15.60       18.21      2.07 o
  -7   2  11        9.32       14.86      1.76 o
  -6   2  11       23.63       21.66      1.84 o
  -5   2  11       13.82       11.95      1.62 o
  -4   2  11        3.62        0.80      1.00 o
  -3   2  11        0.97        3.63      1.26 o
  -2   2  11       86.26       86.75      2.34 o
  -1   2  11        4.26        3.11      2.26 o
   0   2  11       78.39       79.16      2.01 o
   1   2  11        8.09        9.28      1.65 o
   2   2  11        3.32        6.45      1.40 o
   3   2  11       24.82       25.69      2.82 o
 -10   3  11       14.17       18.92      3.60 o
  -9   3  11       26.19       27.53      3.96 o
  -8   3  11        1.44        4.92      2.31 o
  -7   3  11       41.05       37.97      2.29 o
  -6   3  11       12.29       11.97      2.04 o
  -5   3  11        2.62        3.81      1.10 o
  -4   3  11       10.93       10.12      1.40 o
  -3   3  11       12.85       16.07      1.66 o
  -2   3  11        7.74       10.90      1.40 o
  -1   3  11       27.04       27.72      1.54 o
   0   3  11       13.87       14.20      1.49 o
   1   3  11        6.48        3.95      2.46 o
   2   3  11        1.29        4.60      2.48 o
   3   3  11        0.07        6.50      2.73 o
  -9   4  11       42.80       41.78      3.75 o
  -8   4  11       15.29       10.26      2.24 o
  -7   4  11       20.24       21.28      3.79 o
  -6   4  11       14.02       10.13      1.84 o
  -5   4  11        2.72        2.81      1.50 o
  -4   4  11        0.60        3.03      2.59 o
  -3   4  11        4.65        7.68      1.67 o
  -2   4  11       28.03       30.68      1.99 o
  -1   4  11        0.88        2.90      2.04 o
   0   4  11        2.84        4.81      2.09 o
   1   4  11        0.31        0.57      2.62 o
   2   4  11       28.70       27.46      3.18 o
  -8   5  11       36.73       46.41      5.68 o
  -7   5  11       20.83       23.70      2.91 o
  -6   5  11       10.66       12.65      2.14 o
  -5   5  11       20.03       21.92      3.23 o
  -4   5  11        4.25        5.07      1.62 o
  -3   5  11        5.33        3.37      1.90 o
  -2   5  11       23.03       23.85      2.03 o
  -1   5  11        3.54        3.68      1.63 o
   0   5  11       19.38       22.05      2.91 o
   1   5  11        2.27        3.79      2.74 o
  -6   6  11       30.12       32.81      3.34 o
  -5   6  11       40.91       45.41      3.19 o
  -4   6  11       34.79       39.00      2.83 o
  -3   6  11        6.74        7.09      2.74 o
  -2   6  11        0.83       -1.56      4.97 o
  -1   6  11       56.43       66.45      4.44 o
 -10   0  12       31.18       31.46      4.39 o
  -9   0  12       10.98       18.98      4.79 o
  -8   0  12        1.38        2.44      3.47 o
  -7   0  12        0.08       -0.46      1.48 o
  -6   0  12        4.98        1.86      3.66 o
  -5   0  12       92.70       90.09      3.83 o
  -4   0  12        2.42        2.16      2.38 o
  -3   0  12       42.72       43.41      2.15 o
  -2   0  12       52.32       51.46      2.61 o
  -1   0  12       67.77       68.87      3.52 o
   0   0  12        0.83       -2.78      2.78 o
   1   0  12        2.90        0.80      1.78 o
   2   0  12        0.00        1.37      2.45 o
  -9   1  12        2.21        1.84      2.48 o
  -8   1  12        8.76        8.24      1.82 o
  -7   1  12        4.00        2.27      5.62 o
  -6   1  12        2.71        2.40      1.66 o
  -5   1  12       25.35       19.99      2.02 o
  -4   1  12       13.56       15.84      1.92 o
  -3   1  12       39.36       37.09      3.06 o
  -2   1  12       21.88       21.87      1.57 o
  -1   1  12       56.33       60.10      2.97 o
   0   1  12       35.48       34.31      1.51 o
   1   1  12       23.18       24.30      1.74 o
   2   1  12       17.43       20.04      2.42 o
  -9   2  12        1.97        8.14      2.93 o
  -8   2  12       12.24       14.29      2.39 o
  -7   2  12       17.07       18.75      3.54 o
  -6   2  12        6.44        6.63      1.88 o
  -5   2  12        7.57        4.19      1.17 o
  -4   2  12        2.17        2.70      1.50 o
  -3   2  12       14.65       15.75      1.50 o
  -2   2  12       22.17       20.00      1.48 o
  -1   2  12       15.19       13.03      1.43 o
   0   2  12       28.55       29.45      1.75 o
   1   2  12        7.16        6.23      2.07 o
   2   2  12        0.89        3.41      2.55 o
  -8   3  12       10.56       14.21      2.52 o
  -7   3  12        4.53        5.41      2.78 o
  -6   3  12        9.41       11.65      1.94 o
  -5   3  12       16.06       11.03      2.90 o
  -4   3  12       13.96       13.71      2.85 o
  -3   3  12        6.40        8.67      1.98 o
  -2   3  12       22.47       21.62      1.75 o
  -1   3  12        2.32        2.47      1.44 o
   0   3  12       27.96       28.20      2.08 o
   1   3  12       29.90       32.69      3.05 o
  -8   4  12        1.11        3.96      2.55 o
  -7   4  12        1.61        7.64      3.68 o
  -6   4  12        0.87        2.13      1.76 o
  -5   4  12        5.30        7.49      2.19 o
  -4   4  12        3.68       -1.53      3.47 o
  -3   4  12        4.59        5.66      1.64 o
  -2   4  12       18.74       22.41      2.04 o
  -1   4  12        0.28       -1.89      1.89 o
   0   4  12        5.71        3.33      3.34 o
  -6   5  12        0.01       -2.78      2.78 o
  -5   5  12       41.67       48.23      3.22 o
  -4   5  12       22.07       26.75      2.83 o
  -3   5  12       25.00       28.24      2.76 o
  -2   5  12        7.48        9.26      2.72 o
  -8   0  13        8.86       11.28      4.61 o
  -7   0  13       11.44        6.00      4.53 o
  -6   0  13        4.01        2.55      4.51 o
  -5   0  13        7.38       15.04      5.14 o
  -4   0  13        3.45        2.76      3.36 o
  -3   0  13        4.50       11.39      5.01 o
  -2   0  13        3.49        6.04      4.98 o
  -1   0  13       32.42       32.00      5.60 o
  -8   1  13       20.40       15.79      3.18 o
  -7   1  13        0.67        2.35      3.21 o
  -6   1  13       49.63       41.10      3.67 o
  -5   1  13        4.57        7.27      3.58 o
  -4   1  13        3.29        5.95      1.75 o
  -3   1  13       10.04        6.55      1.69 o
  -2   1  13        0.46       -1.83      2.67 o
  -1   1  13       19.34       26.13      1.96 o
   0   1  13        3.47        2.35      2.39 o
  -7   2  13       21.22       23.86      4.25 o
  -6   2  13       22.15       26.36      3.43 o
  -5   2  13        7.77        8.41      2.26 o
  -4   2  13        3.38        2.46      2.33 o
  -3   2  13       28.05       31.41      2.24 o
  -2   2  13       90.94       91.55      2.54 o
  -1   2  13        1.75        4.43      2.48 o
  -6   3  13        1.24        3.48      1.95 o
  -5   3  13       11.92       15.55      3.11 o
  -4   3  13       12.51       16.80      2.64 o
  -3   3  13        3.71        5.10      1.70 o
  -2   3  13       91.76       96.21      3.01 o
  -1   3  13       31.00       29.13      3.00 o
 
